# Supplementary material for: Family relations of Moche elite burials on the North Coast of Peru (~500 CE): Analyses of the Señora de Cao and relatives
Source: Proc Natl Acad Sci U S A. 2024 Dec 23;122(1):e2416321121. doi: 10.1073/pnas.2416321121 (PMC11725780; doi:10.1073/pnas.2416321121)
Supplement: Supplementary file 2 — Dataset S01 (XLSX) [file pnas.2416321121.sd01.xlsx]

## Sheet: Radiocarbon dates
Dataset S1: Radiocarbon Date Calibrations
											Calibrated, unmodeled date (AD)
Lab code	14C age	±	𝜹13C (‰)	Dated material	Context and codes	Marine diet %	Depositional or genomic family relationships	Building	Tomb	Individual	Median	95% probability range	Reference	OxCal code
OxA-6896	1480	40	-22.5	caña brava	Phase A (Huaca 4), sample 200			5			620	540–670	Franco et al. 2003; Quilter et al. 2012	R_Date("Phase A (Huaca 4), sample 200, OxA-6896",1480,40);
Beta-230126	1730	50	-24.9	wood post	Entrance to northwest patio, phases F/D			2			350	240–530	Franco et al. 2003; Quilter et al. 2012	R_Date("Entrance to northwest patio, phases F/D, Beta-230126",1730,50);
OxA-7005	1675	70	-26.4	grass (Gynerium sagittatum)	Phase D (Huaca 2+), sample 67			2			420	250–580	Franco et al. 2003; Quilter et al. 2012	R_Date("Phase D (Huaca 2+), sample 67, OxA-7005",1675,70);
OxA-7005	1670	65	-26.5	bamboo (Guadua augustifolia)	Phase F (Huaca 2), sample 170			2			430	250–580	Franco et al. 2003; Quilter et al. 2012	R_Date("Phase F (Huaca 2), sample 170, OxA-7005",1670,65);
OxA-7007	1865	80	-26.7	bamboo (Guadua augustifolia)	Phase D (Huaca 2+). Sample 7007		Stratigrahpic outlier, excluded.	2			200	-40–390	Franco et al. 2003; Quilter et al. 2012	R_Date("Phase D (Huaca 2+). Sample 7007, OxA-7007",1865,80);
OxA-7008	1650	65	-25.2	paint (vegetal carbon)	Phase F (Huaca 2), sample 201. Mural.			2			460	250–600	Franco et al. 2003; Quilter et al. 2012	R_Date("Phase F (Huaca 2), sample 201. Mural., OxA-7008",1650,65);
Beta-109132	1530	60	-22.4	wood	Wood Idol (Huaca 2, phase C or D), sample 13-1997			2			570	420–660	Franco et al. 2003; Quilter et al. 2012	R_Date("Wood Idol (Huaca 2, phase C or D), sample 13-1997, Beta-109132",1530,60);
Beta-208269	1370	40		human bone collagen	Burial 1, East annex, below construction fill	0–100		2			940	670–1200	Franco et al. 2003; Quilter et al. 2012	R_Date("Burial 1, East annex, below construction fill, Beta-208269",1370,40);
Beta-230125	1590	50	-26	Guadua augustifolia	Construction fill overlaying building 1 (phase C)			3			510	410–640	Franco et al. 2003; Quilter et al. 2012	R_Date("Construction fill overlaying building 1 (phase C), Beta-230125",1590,50);
Beta-208630	1540	50		human bone collagen	Sacrifice, patio C, offering 1	0–100		3			760	530–1050	Franco et al. 2003; Quilter et al. 2012	R_Date("Sacrifice, patio C, offering 1, Beta-208630",1540,50);
Beta-208631	1750	40	-24.6	plant	Sacrificial rope			2	1	2	330	240–420	Franco et al. 2003; Quilter et al. 2012	R_Date("Sacrificial rope, Beta-208631",1750,40);
Beta-208632	1580	40	-26.7	plant	Sacrificial rope			2	3	2	530	420–640	Franco et al. 2003; Quilter et al. 2012	R_Date("Sacrificial rope, Beta-208632",1580,40);
Beta-212819	1550	40	-23.7	cotton	Wrapping, unprocessed cotton			2	3	1	560	430–640	Franco et al. 2003; Quilter et al. 2012	R_Date("Wrapping, unprocessed cotton, Beta-212819",1550,40);
Beta-212820	1760	40	-23.5	cotton	Textile wrapping, colored threads			2	3	1	320	240–420	Franco et al. 2003; Quilter et al. 2012	R_Date("Textile wrapping, colored threads, Beta-212820",1760,40);
Beta-230123	1420	50	-27	charcoal	Charred material above tomb 3 (Señora de Cao)			2	3		660	580–780	Franco et al. 2003; Quilter et al. 2012	R_Date("Charred material above tomb 3 (Señora de Cao), Beta-230123",1420,50);
Beta-230124	1580	50	-24.6	plant (mat)	Petate (mat) covering mummy bundle		Same mat as UCIAMS-102538	2	3	1	520	410–640	Franco et al. 2003; Quilter et al. 2012	R_Date("Petate (mat) covering mummy bundle, Beta-230124",1580,50);
CAMS-55919	1570	50		textile	C. 062.18, unclear which tomb			2	?		540	420–640	Oakland Rodman, personal communication	R_Date("C. 062.18, unclear which tomb, CAMS-55919",1570,50);
CAMS-55921	1550	40		textile	C. 062.7, unclear which tomb			2	?		560	430–640	Oakland Rodman, personal communication	R_Date("C. 062.7, unclear which tomb, CAMS-55921",1550,40);
UCIAMS-102535	1615	15		plant charcoal	JQ-1, Capa B, Level 1, Near well						480	420–540	Koons 2012; Koons and Alex 2014	R_Date("JQ-1, Capa B, Level 1, Near well, UCIAMS-102535",1615,15);
UCIAMS-102536	1645	15		soil	JQ-2, tomb 1/05			2	1		460	410–530	Koons 2012; Koons and Alex 2014	R_Date("JQ-2, tomb 1/05, UCIAMS-102536",1645,15);
UCIAMS-102537	1615	15		plant	JQ-3, tomb 2, mat			2	2	1	480	420–540	Koons 2012; Koons and Alex 2014	R_Date("JQ-3, tomb 2, mat, UCIAMS-102537",1615,15);
UCIAMS-102538	1625	15		plant (mat)	JQ-4. mat (Señora de Cao)		Same mat as Beta-230124	2	3	1	480	420–540	Koons 2012; Koons and Alex 2014	R_Date("JQ-4. mat (Señora de Cao), UCIAMS-102538",1625,15);
UCIAMS-102539	1605	15		gourd	JQ-6, northwest patio (Building E)		Incorrectly reported as from the northeast patio	2			490	420–580	Koons 2012; Koons and Alex 2014	R_Date("JQ-6, northwest patio (Building E), UCIAMS-102539",1605,15);
UCIAMS-235036	1670	15	-11.1	metatarsal	B1, male, age 25–30, T1S1, HCV275	51±24	Brother of B3	2	1	1	630	420–850	this paper	R_Date("B1, male, age 25–30, T1S1, HCV275, UCIAMS-235036",1670,15);
UCIAMS-235040	1635	15	-11.3	metatarsal	B1s, male, age 12–13., T1S2, HCV279	37±24	Son of B1	2	1	2	610	420–830	this paper	R_Date("B1s, male, age 12–13., T1S2, HCV279, UCIAMS-235040",1635,15);
UCIAMS-270812	1725	20	-9.3	rib	B2, male, age 20–25, T2S1, HCV281 (a & b)	71±20	Father or brother of B1 and B3	2	2	1	650	440–860	this paper	R_Date("B2, male, age 20–25, T2S1, HCV281 (a & b), UCIAMS-270812",1725,20);
UCIAMS-235039	1660	15	-12	1st molar, upper right	B3, female, age 25–30, T3S1, HCV278	45±23	Señora de Cao. Granddaughter of B4, sister of B1	2	3	1	610	420–820	this paper	R_Date("B3, female, age 25–30, T3S1, HCV278, UCIAMS-235039",1660,15);
UCIAMS-235038	1655	15	-13.4	metatarsal	B3s, female, age 12–15, T3S2, HCV277	30±18	2nd degree relative of B3	2	3	2	560	410–710	this paper	R_Date("B3s, female, age 12–15, T3S2, HCV277, UCIAMS-235038",1655,15);
UCIAMS-235037	1745	15	-9.9	metatarsal	B4, male, age 20–25, T4S1, HCV276	65±22	Grandfather of B1 and B3, great-grandfather of B1s	2	4	1	600	410–830	this paper	R_Date("B4, male, age 20–25, T4S1, HCV276, UCIAMS-235037",1745,15);

## Sheet: References Cited
References Cited
Koons, M.L., 2012. Moche Geopolitical Networks and the Dynamic Role of Licapa II, Chicama Valley, Peru (PhD Dissertation). Harvard University.
Koons, M.L., Alex, B.A., 2014. Revised Moche Chronology based on Bayesian Models of reliable radiocarbon dates. Radiocarbon 56, 1039–1055.
Franco Jordán, R., Gálvez, C., Vásquez Sánchez, S.A., 2003. Modelos, función y cronología de la Huaca Cao Viejo, Complejo El Brujo. In: Uceda, S., Mujica, B.E. (Eds.), Moche: Hacia El Final Del Milenio. Pontifi- cia Universidad Católica del Perú Fondo Editorial, Universidad Nacional de Trujillo, Lima, pp. 125–177.
Quilter, J., Franco, R., Galvez, C., Doonan, W., Gaither, C., Vasquez, V., Rosales, T., Jiménez, J., Starratt, H., Koons, M., 2012. The well and the Huaca: ceremony, chronology, and culture change at Huaca Cao Viejo, Chicama Valley, Peru. Andean Past 10, 101–131.
