# Supplementary material for: Family relations of Moche elite burials on the North Coast of Peru (~500 CE): Analyses of the Señora de Cao and relatives
Source: Proc Natl Acad Sci U S A. 2024 Dec 23;122(1):e2416321121. doi: 10.1073/pnas.2416321121 (PMC11725780; doi:10.1073/pnas.2416321121)
Supplement: Supplementary file 3 — Dataset S02 (XLSX) [file pnas.2416321121.sd02.xlsx]

## Sheet: A. SequencingSummaryStats
Dataset S2 -A: Sequencing Summary Statistics
			nDNA (hg19)									mitoDNA (rCRS)			x-chromosomal contamination
Individual	Lab ID	total reads	M reads used	ALL reads, rmdup, uniqly mapping	% not duplicate	q20 %endogenous	Avg length all mapped reads	Sex estimate	5' Damage	genome coverage	1,240k SNPs covered	reads mapped	avg coverage	Mito Contam Rate	CONTAM	SE
B4	HCV276	502629525	302527607	50227695	0.229511	0.166	51.6677	XY	22.72	1.11668	913771	46262	140.188	(1.2 .. 1.5 .. 1.9%)	0.003794	0.00451614
B3s	HCV277	771745940	625090966	798086	0.13	0.0012767	49.2878	XX	24.77	0.0112701	18467	13941	42.2455	(0.3 .. 0.5 .. 1.0%)	N/A	N/A
B3	HCV278	901117194	582112998	6979498	0.0125	0.012	52.2626	XX	23.89	0.191095	146468	32844	99.5273	(0.6 .. 1.2 .. 2.3%)	N/A	N/A
B1	HCV279	568554575	406801748	2656590	0.08	0.0065	53.0407	XY	25	0.0839961	78284	53183	161.161	(0.2 .. 0.6 .. 1.6%)	0.009611	0.00572429
B1s	HCV280	669805585	404689236	35796807	0.57	0.0885	50.6413	XY	26.2773	0.600342	417721	130970	428.3	(0.3 .. 0.3 .. 0.4%)	0.000432	0.00165669
B2	HCV281	185838326	123768505	154809	0.005	0.0013	49.0134	XY	41.14	0.0121086	8598	1536	4.65455	N/A	N/A	N/A
									0

## Sheet: B. F4 Statistics
Dataset S2 -B: F4 statistics of the type f4(Mbuti.DG, SAM-Pop; HCV, ElBrujo_EIP)
pop1	pop2	pop3	pop4	F4 est	se	z	SNPs overlapping			pop1	pop2	pop3	pop4	F4 est	se	z	SNPs overlapping			pop1	pop2	pop3	pop4	F4 est	se	z	SNPs overlapping			pop1	pop2	pop3	pop4	F4 est	se	z	SNPs overlapping
Mbuti.DG	HCV278	HCV277	Peru_ElBrujo_1300BP_EIP	-0.010143	0.005422	-1.871	2002			Mbuti.DG	HCV280	HCV278	Peru_ElBrujo_1300BP_EIP	-0.021636	0.001456	-14.859	37203			Mbuti.DG	HCV280	HCV279	Peru_ElBrujo_1300BP_EIP	-0.032547	0.001759	-18.5	20204			Mbuti.DG	HCV279	HCV280	Peru_ElBrujo_1300BP_EIP	-0.035066	0.001754	-19.995	20204
Mbuti.DG	HCV279	HCV277	Peru_ElBrujo_1300BP_EIP	-0.005817	0.006692	-0.869	1115			Mbuti.DG	HCV279	HCV278	Peru_ElBrujo_1300BP_EIP	-0.015128	0.002917	-5.186	7981			Mbuti.DG	HCV278	HCV279	Peru_ElBrujo_1300BP_EIP	-0.018745	0.00283	-6.624	7981			Mbuti.DG	HCV278	HCV280	Peru_ElBrujo_1300BP_EIP	-0.023547	0.001402	-16.799	37203
Mbuti.DG	Peru_Lima_1450BP_EIP	HCV277	Peru_ElBrujo_1300BP_EIP	0.000835	0.003084	0.271	5419			Mbuti.DG	HCV277	HCV278	Peru_ElBrujo_1300BP_EIP	-0.013381	0.00527	-2.539	2002			Mbuti.DG	HCV277	HCV279	Peru_ElBrujo_1300BP_EIP	-0.012304	0.006698	-1.837	1115			Mbuti.DG	English.DG	HCV280	Peru_ElBrujo_1300BP_EIP	-0.000458	0.00043	-1.065	248426
Mbuti.DG	Brazil_Laranjal_6700BP	HCV277	Peru_ElBrujo_1300BP_EIP	0.000899	0.002358	0.381	9096			Mbuti.DG	Argentina_NorthTierradelFuego_LaArcillosa2_6000BP	HCV278	Peru_ElBrujo_1300BP_EIP	0.001806	0.000942	1.916	74894			Mbuti.DG	Brazil_Moraes_5800BP	HCV279	Peru_ElBrujo_1300BP_EIP	-0.001594	0.001812	-0.88	20312			Mbuti.DG	Chane.DG	HCV280	Peru_ElBrujo_1300BP_EIP	-0.000488	0.000568	-0.859	248086
Mbuti.DG	Peru_Lauricocha_8600BP	HCV277	Peru_ElBrujo_1300BP_EIP	0.00123	0.001973	0.624	12085			Mbuti.DG	English.DG	HCV278	Peru_ElBrujo_1300BP_EIP	0.001151	0.000597	1.927	93273			Mbuti.DG	Bahamas_Taino_1000BP.SG	HCV279	Peru_ElBrujo_1300BP_EIP	-0.000919	0.001099	-0.836	52397			Mbuti.DG	Brazil_Moraes_5800BP	HCV280	Peru_ElBrujo_1300BP_EIP	-0.00043	0.000895	-0.481	86438
Mbuti.DG	Peru_Chinchawas_1000BP_MH	HCV277	Peru_ElBrujo_1300BP_EIP	0.002561	0.002927	0.875	6530			Mbuti.DG	Peru_Cotahuasi_LIP	HCV278	Peru_ElBrujo_1300BP_EIP	0.002274	0.001178	1.93	49246			Mbuti.DG	Yukpa.SG	HCV279	Peru_ElBrujo_1300BP_EIP	-0.000516	0.001121	-0.46	52373			Mbuti.DG	Bahamas_Taino_1000BP.SG	HCV280	Peru_ElBrujo_1300BP_EIP	3.6e-05	0.000655	0.055	248340
Mbuti.DG	Peru_Cuncaicha_4200BP	HCV277	Peru_ElBrujo_1300BP_EIP	0.002231	0.002306	0.967	10879			Mbuti.DG	Karitiana.DG	HCV278	Peru_ElBrujo_1300BP_EIP	0.001457	0.000722	2.017	93273			Mbuti.DG	Peru_Torontoy1_450BP_LH	HCV279	Peru_ElBrujo_1300BP_EIP	-0.000419	0.000998	-0.419	48003			Mbuti.DG	Bolivia_Lukurmata_EIP	HCV280	Peru_ElBrujo_1300BP_EIP	4.6e-05	0.000664	0.069	222631
Mbuti.DG	English.DG	HCV277	Peru_ElBrujo_1300BP_EIP	0.001631	0.001516	1.076	12425			Mbuti.DG	Brazil_Moraes_5800BP	HCV278	Peru_ElBrujo_1300BP_EIP	0.002786	0.001352	2.061	34441			Mbuti.DG	Peru_Ullujaya_950BP_MH	HCV279	Peru_ElBrujo_1300BP_EIP	-0.00037	0.001151	-0.322	37555			Mbuti.DG	Peru_Lima_1450BP_EIP	HCV280	Peru_ElBrujo_1300BP_EIP	0.000396	0.000864	0.458	96896
Mbuti.DG	Brazil_Moraes_5800BP	HCV277	Peru_ElBrujo_1300BP_EIP	0.004026	0.003409	1.181	4987			Mbuti.DG	Aymara_Ventilla_admixed	HCV278	Peru_ElBrujo_1300BP_EIP	0.001502	0.000685	2.192	68912			Mbuti.DG	Surui.DG	HCV279	Peru_ElBrujo_1300BP_EIP	-0.000151	0.000887	-0.171	52413			Mbuti.DG	Surui.DG	HCV280	Peru_ElBrujo_1300BP_EIP	0.000285	0.000536	0.532	248408
Mbuti.DG	Peru_Culcunche_MH	HCV277	Peru_ElBrujo_1300BP_EIP	0.004633	0.003096	1.496	6401			Mbuti.DG	Peru_Lima_1450BP_EIP	HCV278	Peru_ElBrujo_1300BP_EIP	0.002814	0.001283	2.194	37955			Mbuti.DG	Peru_LaGalgada_4100BP	HCV279	Peru_ElBrujo_1300BP_EIP	-0.000177	0.00113	-0.157	49781			Mbuti.DG	Chile_LosRieles_5100BP	HCV280	Peru_ElBrujo_1300BP_EIP	0.000455	0.000705	0.645	207063
Mbuti.DG	Aymara_Ventilla	HCV277	Peru_ElBrujo_1300BP_EIP	0.002534	0.001605	1.579	9118			Mbuti.DG	Bolivia_Iroco_1050BP_MH	HCV278	Peru_ElBrujo_1300BP_EIP	0.002274	0.001013	2.245	62402			Mbuti.DG	Chile_LosRieles_5100BP	HCV279	Peru_ElBrujo_1300BP_EIP	-0.000138	0.001171	-0.118	46768			Mbuti.DG	Panama_PanamaViejo_PreContact	HCV280	Peru_ElBrujo_1300BP_EIP	0.000349	0.000536	0.651	214412
Mbuti.DG	Peru_Cotahuasi_LIP	HCV277	Peru_ElBrujo_1300BP_EIP	0.004957	0.002778	1.784	6956			Mbuti.DG	Bahamas_Taino_1000BP.SG	HCV278	Peru_ElBrujo_1300BP_EIP	0.001983	0.000875	2.266	93241			Mbuti.DG	MachuPicchu_Amazon	HCV279	Peru_ElBrujo_1300BP_EIP	-1.9e-05	0.000899	-0.021	51315			Mbuti.DG	Peru_Torontoy2_450BP_LH	HCV280	Peru_ElBrujo_1300BP_EIP	0.000521	0.000726	0.717	200155
Mbuti.DG	Bolivia_Miraflores_1100BP_MH	HCV277	Peru_ElBrujo_1300BP_EIP	0.003373	0.001746	1.932	12071			Mbuti.DG	Peru_Chinchawas_1000BP_MH	HCV278	Peru_ElBrujo_1300BP_EIP	0.002717	0.001193	2.277	44590			Mbuti.DG	Bolivia_Iroco_1050BP_MH	HCV279	Peru_ElBrujo_1300BP_EIP	9.2e-05	0.00127	0.073	36745			Mbuti.DG	Yukpa.SG	HCV280	Peru_ElBrujo_1300BP_EIP	0.00055	0.000645	0.853	248264
Mbuti.DG	Aymara_Ventilla_admixed	HCV277	Peru_ElBrujo_1300BP_EIP	0.003378	0.001743	1.939	9092			Mbuti.DG	Bolivia_Lukurmata_EIP	HCV278	Peru_ElBrujo_1300BP_EIP	0.002223	0.000951	2.337	84835			Mbuti.DG	Bolivia_Lukurmata_EIP	HCV279	Peru_ElBrujo_1300BP_EIP	0.000184	0.001098	0.168	48669			Mbuti.DG	Karitiana.DG	HCV280	Peru_ElBrujo_1300BP_EIP	0.000482	0.000517	0.934	248429
Mbuti.DG	Argentina_ArroyoSeco2_7700BP	HCV277	Peru_ElBrujo_1300BP_EIP	0.003569	0.001815	1.967	12073			Mbuti.DG	Peru_Culcunche_MH	HCV278	Peru_ElBrujo_1300BP_EIP	0.002954	0.001221	2.42	44878			Mbuti.DG	Peru_Chincha_LH.SG	HCV279	Peru_ElBrujo_1300BP_EIP	0.00015	0.000804	0.187	52402			Mbuti.DG	Peru_RioUncallane_EIP	HCV280	Peru_ElBrujo_1300BP_EIP	0.000452	0.000471	0.96	248437
Mbuti.DG	Bolivia_Iroco_1050BP_MH	HCV277	Peru_ElBrujo_1300BP_EIP	0.004917	0.002457	2.001	8907			Mbuti.DG	Peru_Torontoy2_450BP_LH	HCV278	Peru_ElBrujo_1300BP_EIP	0.002261	0.000923	2.45	77313			Mbuti.DG	Peru_Lauricocha_5800BP	HCV279	Peru_ElBrujo_1300BP_EIP	0.000366	0.001315	0.279	36542			Mbuti.DG	HCV277	HCV280	Peru_ElBrujo_1300BP_EIP	0.003647	0.003568	1.022	4671
Mbuti.DG	HCV280	HCV277	Peru_ElBrujo_1300BP_EIP	0.007226	0.003513	2.057	4671			Mbuti.DG	Peru_Lauricocha_8600BP	HCV278	Peru_ElBrujo_1300BP_EIP	0.002124	0.000812	2.617	89747			Mbuti.DG	Peru_Chinchawas_700BP_LIP	HCV279	Peru_ElBrujo_1300BP_EIP	0.000298	0.001003	0.297	48976			Mbuti.DG	Piapoco.DG	HCV280	Peru_ElBrujo_1300BP_EIP	0.000548	0.000501	1.093	248401
Mbuti.DG	Peru_Palpa_550BP_LIP	HCV277	Peru_ElBrujo_1300BP_EIP	0.004735	0.002266	2.089	10648			Mbuti.DG	Peru_Laramate_650BP_LIP	HCV278	Peru_ElBrujo_1300BP_EIP	0.001913	0.000721	2.652	92060			Mbuti.DG	Peru_Cotahuasi_LIP	HCV279	Peru_ElBrujo_1300BP_EIP	0.000684	0.001465	0.467	29066			Mbuti.DG	Argentina_Aconcagua_LH.SG	HCV280	Peru_ElBrujo_1300BP_EIP	0.000795	0.000679	1.169	221844
Mbuti.DG	Peru_Lauricocha_3500BP	HCV277	Peru_ElBrujo_1300BP_EIP	0.005404	0.002438	2.216	8573			Mbuti.DG	Surui.DG	HCV278	Peru_ElBrujo_1300BP_EIP	0.001988	0.000741	2.684	93270			Mbuti.DG	Piapoco.DG	HCV279	Peru_ElBrujo_1300BP_EIP	0.000431	0.00079	0.545	52408			Mbuti.DG	Argentina_NorthTierradelFuego_LaArcillosa2_6000BP	HCV280	Peru_ElBrujo_1300BP_EIP	0.00095	0.000701	1.355	189864
Mbuti.DG	Chane.DG	HCV277	Peru_ElBrujo_1300BP_EIP	0.004088	0.001836	2.227	12406			Mbuti.DG	MachuPicchu_Amazon	HCV278	Peru_ElBrujo_1300BP_EIP	0.002055	0.00076	2.703	90794			Mbuti.DG	Peru_Ollantaytambo_LH	HCV279	Peru_ElBrujo_1300BP_EIP	0.000463	0.000836	0.554	52061			Mbuti.DG	Bolivia_Miraflores_1100BP_MH	HCV280	Peru_ElBrujo_1300BP_EIP	0.000769	0.000557	1.381	234019
Mbuti.DG	Peru_Laramate_650BP_LIP	HCV277	Peru_ElBrujo_1300BP_EIP	0.004143	0.001848	2.242	12340			Mbuti.DG	Peru_Lauricocha_5800BP	HCV278	Peru_ElBrujo_1300BP_EIP	0.002767	0.001023	2.706	63466			Mbuti.DG	Venezuela_Ceramic	HCV279	Peru_ElBrujo_1300BP_EIP	0.00045	0.000805	0.56	51232			Mbuti.DG	Peru_Culcunche_MH	HCV280	Peru_ElBrujo_1300BP_EIP	0.001206	0.000837	1.441	115473
Mbuti.DG	Peru_Chinchawas_700BP_LIP	HCV277	Peru_ElBrujo_1300BP_EIP	0.004368	0.001934	2.258	11733			Mbuti.DG	Brazil_Laranjal_6700BP	HCV278	Peru_ElBrujo_1300BP_EIP	0.002534	0.000932	2.717	64101			Mbuti.DG	Peru_Ullujaya_1350BP_EIP	HCV279	Peru_ElBrujo_1300BP_EIP	0.000669	0.001179	0.567	37487			Mbuti.DG	MachuPicchu_Amazon	HCV280	Peru_ElBrujo_1300BP_EIP	0.000807	0.000532	1.518	240932
Mbuti.DG	Chile_LosRieles_5100BP	HCV277	Peru_ElBrujo_1300BP_EIP	0.005299	0.002291	2.313	11287			Mbuti.DG	Peru_Ullujaya_1350BP_EIP	HCV278	Peru_ElBrujo_1300BP_EIP	0.002759	0.000969	2.847	63389			Mbuti.DG	Peru_Chinchawas_1000BP_MH	HCV279	Peru_ElBrujo_1300BP_EIP	0.000861	0.001493	0.576	26844			Mbuti.DG	Bolivia_Iroco_1050BP_MH	HCV280	Peru_ElBrujo_1300BP_EIP	0.001164	0.000744	1.565	159224
Mbuti.DG	Karitiana.DG	HCV277	Peru_ElBrujo_1300BP_EIP	0.003992	0.001654	2.413	12425			Mbuti.DG	Panama_PanamaViejo_PreContact	HCV278	Peru_ElBrujo_1300BP_EIP	0.002312	0.000802	2.881	80687			Mbuti.DG	Chile_Conchali_700BP	HCV279	Peru_ElBrujo_1300BP_EIP	0.000638	0.000933	0.684	50306			Mbuti.DG	Peru_Lauricocha_3500BP	HCV280	Peru_ElBrujo_1300BP_EIP	0.001195	0.000753	1.587	160608
Mbuti.DG	Brazil_LapaDoSanto_9600BP	HCV277	Peru_ElBrujo_1300BP_EIP	0.004436	0.001819	2.439	11721			Mbuti.DG	Chane.DG	HCV278	Peru_ElBrujo_1300BP_EIP	0.002385	0.000816	2.923	93128			Mbuti.DG	Panama_PanamaViejo_PreContact	HCV279	Peru_ElBrujo_1300BP_EIP	0.000732	0.001033	0.708	45371			Mbuti.DG	Chile_Conchali_700BP	HCV280	Peru_ElBrujo_1300BP_EIP	0.000861	0.000539	1.598	229746
Mbuti.DG	Peru_Cuncaicha_9000BP	HCV277	Peru_ElBrujo_1300BP_EIP	0.005706	0.002313	2.467	10844			Mbuti.DG	Peru_RioUncallane_EIP	HCV278	Peru_ElBrujo_1300BP_EIP	0.002039	0.000689	2.958	93277			Mbuti.DG	English.DG	HCV279	Peru_ElBrujo_1300BP_EIP	0.000576	0.000763	0.754	52416			Mbuti.DG	Aymara_Ventilla_admixed	HCV280	Peru_ElBrujo_1300BP_EIP	0.000832	0.000479	1.737	185563
Mbuti.DG	Peru_Torontoy1_450BP_LH	HCV277	Peru_ElBrujo_1300BP_EIP	0.005193	0.002104	2.468	11512			Mbuti.DG	Peru_Lauricocha_3500BP	HCV278	Peru_ElBrujo_1300BP_EIP	0.003222	0.001078	2.988	62200			Mbuti.DG	Peru_Kusicancha1_LH	HCV279	Peru_ElBrujo_1300BP_EIP	0.000699	0.000893	0.783	51595			Mbuti.DG	Aymara_Ventilla	HCV280	Peru_ElBrujo_1300BP_EIP	0.000818	0.000464	1.764	185932
Mbuti.DG	Peru_SanSebastian_Combined	HCV277	Peru_ElBrujo_1300BP_EIP	0.005162	0.002081	2.481	11203			Mbuti.DG	Argentina_Aconcagua_LH.SG	HCV278	Peru_ElBrujo_1300BP_EIP	0.002849	0.000937	3.042	83230			Mbuti.DG	Peru_Lima_1450BP_EIP	HCV279	Peru_ElBrujo_1300BP_EIP	0.001321	0.001617	0.817	22513			Mbuti.DG	Peru_Cotahuasi_LIP	HCV280	Peru_ElBrujo_1300BP_EIP	0.001424	0.000793	1.795	126272
Mbuti.DG	Peru_Kusicancha1_LH	HCV277	Peru_ElBrujo_1300BP_EIP	0.004629	0.001835	2.523	12272			Mbuti.DG	JabuticabeiraII_~2400BP	HCV278	Peru_ElBrujo_1300BP_EIP	0.002079	0.000676	3.077	93024			Mbuti.DG	Brazil_Laranjal_6700BP	HCV279	Peru_ElBrujo_1300BP_EIP	0.001015	0.001189	0.853	37608			Mbuti.DG	Peru_Chincha_LH.SG	HCV280	Peru_ElBrujo_1300BP_EIP	0.000856	0.000463	1.85	248363
Mbuti.DG	Peru_Chincha_LH.SG	HCV277	Peru_ElBrujo_1300BP_EIP	0.004045	0.001588	2.548	12421			Mbuti.DG	Aymara_Ventilla	HCV278	Peru_ElBrujo_1300BP_EIP	0.002091	0.00067	3.122	69056			Mbuti.DG	Brazil_LapaDoSanto_9600BP	HCV279	Peru_ElBrujo_1300BP_EIP	0.000951	0.00094	1.012	49012			Mbuti.DG	Peru_Lauricocha_8600BP	HCV280	Peru_ElBrujo_1300BP_EIP	0.001083	0.000579	1.87	236943
Mbuti.DG	Peru_Torontoy2_450BP_LH	HCV277	Peru_ElBrujo_1300BP_EIP	0.005739	0.002249	2.552	10760			Mbuti.DG	Chile_Conchali_700BP	HCV278	Peru_ElBrujo_1300BP_EIP	0.002593	0.000823	3.152	87780			Mbuti.DG	Aymara_Ventilla_admixed	HCV279	Peru_ElBrujo_1300BP_EIP	0.000945	0.000883	1.07	38450			Mbuti.DG	Peru_Torontoy1_450BP_LH	HCV280	Peru_ElBrujo_1300BP_EIP	0.001107	0.000586	1.887	218024
Mbuti.DG	Yukpa.SG	HCV277	Peru_ElBrujo_1300BP_EIP	0.005811	0.00225	2.582	12409			Mbuti.DG	Yukpa.SG	HCV278	Peru_ElBrujo_1300BP_EIP	0.003	0.000948	3.163	93204			Mbuti.DG	Peru_ElBrujo_850BP_MH-LIP	HCV279	Peru_ElBrujo_1300BP_EIP	0.001008	0.000937	1.076	49757			Mbuti.DG	Venezuela_Ceramic	HCV280	Peru_ElBrujo_1300BP_EIP	0.000935	0.000479	1.95	236968
Mbuti.DG	Panama_PanamaViejo_PreContact	HCV277	Peru_ElBrujo_1300BP_EIP	0.005245	0.002016	2.602	10678			Mbuti.DG	Peru_Palpa_550BP_LIP	HCV278	Peru_ElBrujo_1300BP_EIP	0.002815	0.000862	3.266	76190			Mbuti.DG	Argentina_NorthTierradelFuego_LaArcillosa2_6000BP	HCV279	Peru_ElBrujo_1300BP_EIP	0.001374	0.001231	1.116	44177			Mbuti.DG	Argentina_ArroyoSeco2_7700BP	HCV280	Peru_ElBrujo_1300BP_EIP	0.001093	0.000546	2.002	234932
Mbuti.DG	Peru_Laramate_900BP	HCV277	Peru_ElBrujo_1300BP_EIP	0.004441	0.001685	2.636	12236			Mbuti.DG	Peru_Torontoy1_450BP_LH	HCV278	Peru_ElBrujo_1300BP_EIP	0.002899	0.00087	3.333	83562			Mbuti.DG	Peru_Cuncaicha_9000BP	HCV279	Peru_ElBrujo_1300BP_EIP	0.001478	0.001229	1.202	44381			Mbuti.DG	Peru_Kusicancha1_LH	HCV280	Peru_ElBrujo_1300BP_EIP	0.001067	0.000528	2.019	240920
Mbuti.DG	Peru_Lauricocha_5800BP	HCV277	Peru_ElBrujo_1300BP_EIP	0.007096	0.002673	2.655	8810			Mbuti.DG	Peru_Chinchawas_700BP_LIP	HCV278	Peru_ElBrujo_1300BP_EIP	0.002674	0.000782	3.42	85184			Mbuti.DG	Argentina_Aconcagua_LH.SG	HCV279	Peru_ElBrujo_1300BP_EIP	0.001441	0.00114	1.264	46907			Mbuti.DG	Brazil_LapaDoSanto_9600BP	HCV280	Peru_ElBrujo_1300BP_EIP	0.001129	0.000534	2.115	222052
Mbuti.DG	Argentina_Aconcagua_LH.SG	HCV277	Peru_ElBrujo_1300BP_EIP	0.006399	0.002355	2.717	11083			Mbuti.DG	Peru_Kanamarka1_LH	HCV278	Peru_ElBrujo_1300BP_EIP	0.002835	0.000806	3.516	90475			Mbuti.DG	Aymara_Ventilla	HCV279	Peru_ElBrujo_1300BP_EIP	0.001078	0.000851	1.266	38527			Mbuti.DG	Brazil_Laranjal_6700BP	HCV280	Peru_ElBrujo_1300BP_EIP	0.00144	0.00065	2.216	162455
Mbuti.DG	Argentina_NorthTierradelFuego_LaArcillosa2_6000BP	HCV277	Peru_ElBrujo_1300BP_EIP	0.006303	0.002302	2.738	10700			Mbuti.DG	Piapoco.DG	HCV278	Peru_ElBrujo_1300BP_EIP	0.002475	0.0007	3.534	93264			Mbuti.DG	Peru_Laramate_650BP_LIP	HCV279	Peru_ElBrujo_1300BP_EIP	0.001113	0.000866	1.286	52014			Mbuti.DG	Peru_Lima_650BP_LIP	HCV280	Peru_ElBrujo_1300BP_EIP	0.001236	0.000557	2.218	235105
Mbuti.DG	Bolivia_Lukurmata_EIP	HCV277	Peru_ElBrujo_1300BP_EIP	0.006274	0.002277	2.755	11590			Mbuti.DG	Peru_Chincha_LH.SG	HCV278	Peru_ElBrujo_1300BP_EIP	0.002421	0.000672	3.604	93240			Mbuti.DG	Peru_Kanamarka1_LH	HCV279	Peru_ElBrujo_1300BP_EIP	0.001258	0.000968	1.3	51355			Mbuti.DG	Peru_LaGalgada_4100BP	HCV280	Peru_ElBrujo_1300BP_EIP	0.001531	0.000681	2.25	228091
Mbuti.DG	Chile_Conchali_700BP	HCV277	Peru_ElBrujo_1300BP_EIP	0.005343	0.001914	2.792	11986			Mbuti.DG	Peru_Ullujaya_950BP_MH	HCV278	Peru_ElBrujo_1300BP_EIP	0.003925	0.001063	3.692	63589			Mbuti.DG	Peru_Cuncaicha_4200BP	HCV279	Peru_ElBrujo_1300BP_EIP	0.001666	0.001262	1.32	44722			Mbuti.DG	Peru_Chinchawas_700BP_LIP	HCV280	Peru_ElBrujo_1300BP_EIP	0.001313	0.000565	2.324	221781
Mbuti.DG	Peru_Kanamarka1_LH	HCV277	Peru_ElBrujo_1300BP_EIP	0.005401	0.001905	2.835	12200			Mbuti.DG	Peru_Cuncaicha_9000BP	HCV278	Peru_ElBrujo_1300BP_EIP	0.003513	0.000941	3.733	75505			Mbuti.DG	Peru_Lima_650BP_LIP	HCV279	Peru_ElBrujo_1300BP_EIP	0.001303	0.00094	1.385	50630			Mbuti.DG	JabuticabeiraII_~2400BP	HCV280	Peru_ElBrujo_1300BP_EIP	0.001127	0.000481	2.344	247461
Mbuti.DG	Surui.DG	HCV277	Peru_ElBrujo_1300BP_EIP	0.00484	0.001701	2.845	12423			Mbuti.DG	Peru_ElBrujo_850BP_MH-LIP	HCV278	Peru_ElBrujo_1300BP_EIP	0.002904	0.000778	3.733	87170			Mbuti.DG	JabuticabeiraII_~2400BP	HCV279	Peru_ElBrujo_1300BP_EIP	0.001141	0.00082	1.391	52340			Mbuti.DG	Peru_Kanamarka1_LH	HCV280	Peru_ElBrujo_1300BP_EIP	0.001378	0.000566	2.433	239118
Mbuti.DG	Peru_Ullujaya_950BP_MH	HCV277	Peru_ElBrujo_1300BP_EIP	0.007481	0.002513	2.977	9233			Mbuti.DG	Chile_LosRieles_5100BP	HCV278	Peru_ElBrujo_1300BP_EIP	0.003784	0.000961	3.938	80450			Mbuti.DG	Peru_Culcunche_MH	HCV279	Peru_ElBrujo_1300BP_EIP	0.00213	0.001507	1.414	26507			Mbuti.DG	Peru_Cuncaicha_4200BP	HCV280	Peru_ElBrujo_1300BP_EIP	0.001672	0.000685	2.443	193845
Mbuti.DG	MachuPicchu_Amazon	HCV277	Peru_ElBrujo_1300BP_EIP	0.00562	0.001866	3.011	12183			Mbuti.DG	Peru_LaGalgada_4100BP	HCV278	Peru_ElBrujo_1300BP_EIP	0.003698	0.000937	3.948	87161			Mbuti.DG	Chane.DG	HCV279	Peru_ElBrujo_1300BP_EIP	0.001358	0.000939	1.446	52319			Mbuti.DG	Peru_Lauricocha_5800BP	HCV280	Peru_ElBrujo_1300BP_EIP	0.001883	0.000749	2.513	164293
Mbuti.DG	Peru_Ollantaytambo_LH	HCV277	Peru_ElBrujo_1300BP_EIP	0.00521	0.001713	3.041	12352			Mbuti.DG	Peru_Kusicancha1_LH	HCV278	Peru_ElBrujo_1300BP_EIP	0.002891	0.00073	3.961	91160			Mbuti.DG	Peru_Lauricocha_3500BP	HCV279	Peru_ElBrujo_1300BP_EIP	0.001942	0.001335	1.455	35812			Mbuti.DG	Peru_Ollantaytambo_LH	HCV280	Peru_ElBrujo_1300BP_EIP	0.001257	0.000487	2.582	244548
Mbuti.DG	Peru_Lima_650BP_LIP	HCV277	Peru_ElBrujo_1300BP_EIP	0.005673	0.001837	3.088	12023			Mbuti.DG	Bolivia_Miraflores_1100BP_MH	HCV278	Peru_ElBrujo_1300BP_EIP	0.002935	0.000728	4.03	89036			Mbuti.DG	Karitiana.DG	HCV279	Peru_ElBrujo_1300BP_EIP	0.001289	0.000872	1.477	52418			Mbuti.DG	Peru_Laramate_900BP	HCV280	Peru_ElBrujo_1300BP_EIP	0.001339	0.000487	2.748	239098
Mbuti.DG	Piapoco.DG	HCV277	Peru_ElBrujo_1300BP_EIP	0.005174	0.001666	3.107	12424			Mbuti.DG	Peru_SanSebastian_Combined	HCV278	Peru_ElBrujo_1300BP_EIP	0.003522	0.000872	4.039	79400			Mbuti.DG	Peru_Torontoy2_450BP_LH	HCV279	Peru_ElBrujo_1300BP_EIP	0.001852	0.001221	1.517	44729			Mbuti.DG	Peru_Laramate_650BP_LIP	HCV280	Peru_ElBrujo_1300BP_EIP	0.001458	0.000527	2.767	243938
Mbuti.DG	Peru_RioUncallane_EIP	HCV277	Peru_ElBrujo_1300BP_EIP	0.005424	0.001655	3.276	12425			Mbuti.DG	Venezuela_Ceramic	HCV278	Peru_ElBrujo_1300BP_EIP	0.002768	0.000684	4.047	90012			Mbuti.DG	Peru_RioUncallane_EIP	HCV279	Peru_ElBrujo_1300BP_EIP	0.001199	0.000785	1.528	52417			Mbuti.DG	Peru_Ullujaya_950BP_MH	HCV280	Peru_ElBrujo_1300BP_EIP	0.002001	0.000718	2.786	159993
Mbuti.DG	Bahamas_Taino_1000BP.SG	HCV277	Peru_ElBrujo_1300BP_EIP	0.007478	0.00226	3.309	12419			Mbuti.DG	Peru_Lima_650BP_LIP	HCV278	Peru_ElBrujo_1300BP_EIP	0.003318	0.000809	4.103	89136			Mbuti.DG	Bolivia_Miraflores_1100BP_MH	HCV279	Peru_ElBrujo_1300BP_EIP	0.001484	0.000922	1.611	50706			Mbuti.DG	Peru_Chinchawas_1000BP_MH	HCV280	Peru_ElBrujo_1300BP_EIP	0.002402	0.000826	2.909	110484
Mbuti.DG	JabuticabeiraII_~2400BP	HCV277	Peru_ElBrujo_1300BP_EIP	0.005176	0.001555	3.329	12415			Mbuti.DG	Argentina_ArroyoSeco2_7700BP	HCV278	Peru_ElBrujo_1300BP_EIP	0.003357	0.0008	4.196	89280			Mbuti.DG	Peru_Laramate_900BP	HCV279	Peru_ElBrujo_1300BP_EIP	0.001409	0.000854	1.65	51433			Mbuti.DG	Peru_Palpa_550BP_LIP	HCV280	Peru_ElBrujo_1300BP_EIP	0.001892	0.000572	3.307	194891
Mbuti.DG	Peru_LaGalgada_4100BP	HCV277	Peru_ElBrujo_1300BP_EIP	0.007882	0.002245	3.511	11893			Mbuti.DG	Peru_Cuncaicha_4200BP	HCV278	Peru_ElBrujo_1300BP_EIP	0.004139	0.000946	4.375	75901			Mbuti.DG	Argentina_ArroyoSeco2_7700BP	HCV279	Peru_ElBrujo_1300BP_EIP	0.00159	0.000906	1.754	50666			Mbuti.DG	Peru_Cuncaicha_9000BP	HCV280	Peru_ElBrujo_1300BP_EIP	0.002251	0.000668	3.371	192216
Mbuti.DG	Venezuela_Ceramic	HCV277	Peru_ElBrujo_1300BP_EIP	0.00619	0.001615	3.833	12220			Mbuti.DG	Brazil_LapaDoSanto_9600BP	HCV278	Peru_ElBrujo_1300BP_EIP	0.003365	0.000751	4.482	85334			Mbuti.DG	Peru_Palpa_550BP_LIP	HCV279	Peru_ElBrujo_1300BP_EIP	0.001964	0.001098	1.788	44476			Mbuti.DG	Peru_SanSebastian_Combined	HCV280	Peru_ElBrujo_1300BP_EIP	0.002055	0.000597	3.445	204267
Mbuti.DG	Peru_ElBrujo_850BP_MH-LIP	HCV277	Peru_ElBrujo_1300BP_EIP	0.00744	0.001906	3.903	11834			Mbuti.DG	Peru_Ollantaytambo_LH	HCV278	Peru_ElBrujo_1300BP_EIP	0.00314	0.000692	4.541	92203			Mbuti.DG	Peru_Lauricocha_8600BP	HCV279	Peru_ElBrujo_1300BP_EIP	0.002005	0.001003	2	50836			Mbuti.DG	Peru_ElBrujo_850BP_MH-LIP	HCV280	Peru_ElBrujo_1300BP_EIP	0.0019	0.000539	3.523	228785
Mbuti.DG	Peru_Ullujaya_1350BP_EIP	HCV277	Peru_ElBrujo_1300BP_EIP	0.008934	0.002288	3.905	9148			Mbuti.DG	Peru_Laramate_900BP	HCV278	Peru_ElBrujo_1300BP_EIP	0.003749	0.000649	5.774	90689			Mbuti.DG	Peru_SanSebastian_Combined	HCV279	Peru_ElBrujo_1300BP_EIP	0.002511	0.001048	2.395	46400			Mbuti.DG	Peru_Ullujaya_1350BP_EIP	HCV280	Peru_ElBrujo_1300BP_EIP	0.002715	0.000669	4.06	159672

## Sheet: C. RelatednessSummary
Dataset S2 -C: Pairwise relatedness estimates calculated using lcMLkin, KIN, BREADR, READ, PMR, and f3
lcMLkin									KIN									READ					BREADR					PMR			f3(HCV,HCV; Mbuti.DG)
Ind1	Ind2	k0_hat	k1_hat	k2_hat	r (pi_HAT)	nbSNP	ratio r/k0	Relationship (r/k0)*	Relatedness	Second Guess	Log Likelihood Ratio	Within Degree Second Guess	Within Degree Log Likelihood Ratio	k0	k1	k2	SNP overlap	Relationship	NonNormalizedP0	NonNormalizedStandardError	Z_upper	Z_lower	relationship	pmr	sd	mismatch	nsnps	nSNPs	nmismatch	pmismatch	f3	std. dev.	Z	SNPs
B1s	B1	0.268	0.578667	0.153333	0.462	14300	1.72388	1st degree (offspring)	Parent-Child	Second Degree	29.217	Siblings	13.2199	0	1	0	23911	First Degree	0.144999	0.00273839	9.32336	-5.04752	First_Degree	0.146052	0.00312272	1868	12790	22198	3141	0.1415	0.519163	0.008843	58.706	18093
B1	B2	0.093	0.605	0.302	0.605	1230	6.50538	(1st degree)	Siblings	Identical	4.652	Parent-Child	0.360588	0.224	0.499	0.278	1139	First Degree	0.149896	0.0105085	1.96355	-1.78134	First_Degree	0.14585	0.0100192	181	1241	1321	194	0.14686	0.505105	0.035403	14.267	1334
B3	B1	0.404	0.292	0.304	0.355	28781	0.878713	1st degree (sibling)	Siblings	Second Degree	12.044	Parent-Child	2.67644	0.23	0.605	0.165	47209	First Degree	0.159502	0.00209362	5.26747	-13.5293	First_Degree	0.163629	0.00280064	2855	17448	35208	5215	0.14812	0.475337	0.006998	67.925	36396
B3	B2	0.553	0.187	0.26	0.303	266	0.54792	too low	Second Degree	Siblings	0.286			0.495	0.505	0	480	(Second Degree)	0.173091	0.0175043	0.977827	-0.146271	First Degree / Second_Degree*	0.169772	0.0170828	82	483	490	87	0.16755	0.50468	0.062332	8.097	313
B3	B1s	0.652	0.159	0.189	0.231	5399	0.354294	2nd degree	Second Degree	Third Degree	4.052			0.493	0.507	0	10253	Second Degree	0.181072	0.00465997	1.96022	-2.26224	Second_Degree	0.183201	0.00456933	1313	7167	7652	1306	0.17067	0.450899	0.013322	33.846	6936
B3s	B3	0.628	0.206	0.166	0.21	1813	0.334395	(2nd degree)	Second Degree	Third Degree	1.197			0.493	0.507	0	2060	Second Degree	0.184632	0.00831686	0.670325	-1.69554	Second_Degree	0.186047	0.00800193	440	2365	1842	329	0.17861	0.439704	0.024746	17.769	1800
B4	B1	0.5701	0.401	0.029	0.23	163703	0.403438	2nd degree	Second Degree	Third Degree	10.55			0.447	0.553	0	269560	Second Degree	0.179879	0.00154258	6.69496	-6.06066	Second_Degree	0.176796	0.00242348	4381	24780	224192	40277	0.17965	0.449666	0.004555	98.72	208332
B4	B3	0.618	0.303	0.079	0.231	58349	0.373786	2nd degree	Second Degree	Third Degree	3.463			0.504	0.496	0	109077	Second Degree	0.183008	0.00179735	4.00528	-6.94229	Second_Degree	0.187863	0.00268527	3975	21159	72032	12953	0.17982	0.437895	0.005624	77.858	73936
B4	B1s	0.732	0.255	0.013	0.14	30590	0.191257	3rd degree	Third Degree	Second Degree	1.773			0.708	0.292	0	58444	Unrelated	0.193814	0.00220829	NA	-6.46828	Second_Degree	0.188344	0.00295829	3290	17468	49949	9406	0.18831	0.429795	0.006698	64.165	39040
B3s	B1s	0.856	0.001	0.143	0.083	605	0.0969626	too low	Unrelated	Third Degree	0.157			0.964	0.036	0	1120	Unrelated	0.208525	0.0113934	NA	-0.730114	Unrelated (Fourth_Degree)"	0.202317	0.0111634	262	1295	1369	218	0.19464	0.395758	0.033688	11.451	947
B4	B2	0.515	0.443	0.042	0.263	1459	0.51068	too low	Second Degree	Third Degree	0.211			0.512	0.488	0	2692	Unrelated	0.188641	0.0084487	NA	-0.406451	Second_Degree	0.193831	0.00807066	465	2399	2687	518	0.180278	0.432579	0.024548	17.622	1794
B3s	B2	0.734	0.084	0.182	0.224	26	0.305177	too low	Third Degree	Second Degree	0.009			0.745	0.255	0	40	Unrelated	0.2	0.0640513	NA	-0.860499	Unrelated	0.232143	0.0564188	13	56	40	8	0.2	0.383507	0.161097	1.884	36
B3s	B1	0.801	0.126	0.073	0.114	3644	0.142322	too low	Unrelated	Third Degree	3.482			1	0	0	4324	Unrelated	0.193545	0.00622471	NA	-4.39181	Unrelated	0.221014	0.00594397	1077	4873	5010	989	0.18855	0.415399	0.015698	22.64	4184
B1s	B2	0.75	0.015	0.235	0.242	144	0.322667	too low	Third Degree	Unrelated	0.01			0.749	0.251	0	253	Unrelated	0.2	0.0253635	NA	-0.38611	Unrelated / (Second_Degree)~	0.200787	0.0251352	51	254	254	52	0.20472	0.386372	0.074655	5.175	168
B4	B3s	0.983	0.017	0	0.009	5810	0.00915565	unrelated	Unrelated	Third Degree	7.168			1	0	0	10954	Unrelated	0.212403	0.0043763	NA	-5.07187	Unrelated	0.218615	0.00446642	1872	8563	11373	2412	0.21208	0.367356	0.011252	32.649	9325
																							*= both first and second degree have the same posterior probability (see Supplementary Figure ?)
																							~= SNP count too low, but posterior probability for 2nd degree = 0.4 (unrelated= 0.5)
																							" = Estimated Degree = 4.0485, p= 0.91515

## Sheet: D. KIN results
Dataset S2 -D: Relatedness estimates obtained with KIN
Pair	Relatedness	Second Guess	Log Likelihood Ratio	Within Degree Second Guess	Within Degree Log Likelihood Ratio	k0	k1	k2	SNP overlap
B1s_._B1	Parent-Child	Second Degree	29.217	Siblings	13.2199	0	1	0	23911
B4_._B3	Second Degree	Third Degree	3.463			0.504	0.496	0	109077
B4_._B1s	Third Degree	Second Degree	1.773			0.708	0.292	0	58444
B4_._B1	Second Degree	Third Degree	10.55			0.447	0.553	0	269560
B3s_._B3	Second Degree	Third Degree	1.197			0.493	0.507	0	2060
B3_._B1s	Second Degree	Third Degree	4.052			0.493	0.507	0	10253
B3_._B2	Second Degree	Siblings	0.286			0.495	0.505	0	480
B3_._B1	Siblings	Second Degree	12.044	Parent-Child	2.67644	0.23	0.605	0.165	47209
B1_._B2	Siblings	Identical	4.652	Parent-Child	0.360588	0.224	0.499	0.278	1139
B4_._B2	Second Degree	Third Degree	0.211			0.512	0.488	0	2692
B3s_._B1s	Unrelated	Third Degree	0.157			0.964	0.036	0	1120
B3s_._B2	Third Degree	Second Degree	0.009			0.745	0.255	0	40
B1s_._B2	Third Degree	Unrelated	0.01			0.749	0.251	0	253
B4_._B3s	Unrelated	Third Degree	7.168			1	0	0	10954
B4_._BJO243	Unrelated	Third Degree	10.307			0.964	0.036	0	307408
B4_._BJO248	Unrelated	Third Degree	12.657			1	0	0	407787
B4_._BJO249	Unrelated	Third Degree	16.207			1	0	0	241038
B4_._BJO252	Unrelated	Third Degree	13.506			1	0	0	299312
B3s_._B1	Unrelated	Third Degree	3.482			1	0	0	4324
B3s_._BJO243	Unrelated	Third Degree	5.696			1	0	0	4865
B3s_._BJO248	Unrelated	Third Degree	5.464			1	0	0	6173
B3s_._BJO249	Unrelated	Third Degree	2.458			1	0	0	3777
B3s_._BJO252	Unrelated	Third Degree	5.213			1	0	0	4586
B3_._BJO243	Unrelated	Third Degree	11.698			1	0	0	50146
B3_._BJO248	Unrelated	Third Degree	10.797			1	0	0	65305
B3_._BJO249	Unrelated	Third Degree	13.682			1	0	0	38980
B3_._BJO252	Unrelated	Third Degree	10.778			1	0	0	48488
B1s_._BJO243	Unrelated	Third Degree	7.876			1	0	0	26479
B1s_._BJO248	Unrelated	Third Degree	10.81			1	0	0	33512
B1s_._BJO249	Unrelated	Third Degree	4.315			0.935	0.065	0	19999
B1s_._BJO252	Unrelated	Third Degree	5.891			1	0	0	25114
B1_._BJO243	Unrelated	Third Degree	13.298			1	0	0	126651
B1_._BJO248	Unrelated	Third Degree	12.922			1	0	0	166739
B1_._BJO249	Unrelated	Third Degree	13.098			1	0	0	98983
B1_._BJO252	Unrelated	Third Degree	15.018			1	0	0	122921
B2_._BJO243	Unrelated	Third Degree	2.741			1	0	0	1231
B2_._BJO248	Unrelated	Third Degree	3.528			1	0	0	1636
B2_._BJO249	Unrelated	Third Degree	1.155			1	0	0	1018
B2_._BJO252	Unrelated	Third Degree	2.04			1	0	0	1271
BJO243_._BJO248	Unrelated	Third Degree	12.956			1	0	0	189958
BJO243_._BJO249	Unrelated	Third Degree	10.454			0.957	0.043	0	112913
BJO243_._BJO252	Unrelated	Third Degree	16.071			1	0	0	139580
BJO248_._BJO249	Unrelated	Third Degree	16.558			1	0	0	151529
BJO248_._BJO252	Unrelated	Third Degree	11.514			1	0	0	188343
BJO249_._BJO252	Unrelated	Third Degree	14.924			1	0	0	110916

## Sheet: E. BREADR results
Dataset S2 -E: Relatedness estimates obtained with BREADR
row	pair	relationship	pmr	sd	mismatch	nsnps	ave_rel	Same_Twins	First_Degree	Second_Degree	Unrelated
41	B3 - B1	First_Degree	0.163629	0.00280064	2855	17448	0.20862	2.98793e-123	1	1.3013e-08	4.32866e-27
43	B1s - B1	First_Degree	0.146052	0.00312272	1868	12790	0.20862	4.27288e-45	1	1.26718e-24	4.85018e-47
45	B1 - B2	First_Degree	0.14585	0.0100192	181	1241	0.20862	5.53899e-05	0.995382	0.00456168	6.40935e-07
6	B3s - B3	Second_Degree	0.186047	0.00800193	440	2365	0.20862	2.85567e-31	0.000603402	0.964111	0.0352857
36	B4 - B3	Second_Degree	0.187863	0.00268527	3975	21159	0.20862	1.00363e-284	1.74077e-32	0.999028	0.000971522
37	B4 - B1s	Second_Degree	0.188344	0.00295829	3290	17468	0.20862	1.46474e-237	1.26701e-27	0.99716	0.00283989
38	B4 - B1	Second_Degree	0.176796	0.00242348	4381	24780	0.20862	8.717e-256	8.06859e-16	1	5.04044e-14
39	B4 - B2	Second_Degree	0.193831	0.00807066	465	2399	0.20862	3.46766e-37	1.07826e-05	0.612595	0.387394
40	B3 - B1s	Second_Degree	0.183201	0.00456933	1313	7167	0.20862	1.78496e-87	8.6172e-09	0.999773	0.000227359
42	B3 - B2	Second_Degree	0.169772	0.0170828	82	483	0.20862	4.64367e-05	0.455427	0.477787	0.0667393
1	B3s - BJO252	Unrelated	0.220272	0.00613853	1004	4558	0.20862	8.60485e-112	1.35532e-27	7.5391e-09	1
2	B3s - BJO249	Unrelated	0.223191	0.00666922	870	3898	0.20862	9.78754e-100	1.97926e-25	1.75581e-08	1
3	B3s - BJO248	Unrelated	0.214013	0.0054012	1234	5766	0.20862	1.86509e-128	3.07264e-29	1.96169e-08	1
4	B3s - BJO243	Unrelated	0.220058	0.00596357	1062	4826	0.20862	5.87449e-118	5.10599e-29	2.96688e-09	1
5	B3s - B4	Unrelated	0.218615	0.00446642	1872	8563	0.20862	2.23454e-204	4.57273e-49	5.40749e-15	1
7	B3s - B1s	Unrelated	0.202317	0.0111634	262	1295	0.20862	3.82189e-24	6.36365e-05	0.1802	0.819736
8	B3s - B1	Unrelated	0.221014	0.00594397	1077	4873	0.20862	9.50653e-121	5.30579e-30	1.13962e-09	1
9	B3s - B2	Unrelated	0.232143	0.0564188	13	56	0.20862	0.0119308	0.175996	0.338361	0.473712
10	BJO252 - BJO249	Unrelated	0.211267	0.00280041	4489	21248	0.20862	0	5.58625e-97	5.16106e-25	1
11	BJO252 - BJO248	Unrelated	0.204319	0.00263915	4769	23341	0.20862	0	6.79256e-82	6.56353e-16	1
12	BJO252 - BJO243	Unrelated	0.208731	0.00273196	4619	22129	0.20862	0	1.91176e-92	5.1054e-22	1
13	BJO252 - B4	Unrelated	0.203836	0.00256269	5037	24711	0.20862	0	7.11002e-85	5.61934e-16	1
14	BJO252 - B3	Unrelated	0.210679	0.00314104	3551	16855	0.20862	0	1.43512e-75	2.78972e-19	1
15	BJO252 - B1s	Unrelated	0.208722	0.00367602	2551	12222	0.20862	1.34879e-248	2.31183e-51	1.78869e-12	1
16	BJO252 - B1	Unrelated	0.207869	0.00271952	4628	22264	0.20862	0	4.28149e-90	8.75647e-21	1
17	BJO252 - B2	Unrelated	0.211362	0.0118006	253	1197	0.20862	3.90196e-26	3.52173e-06	0.0407438	0.959253
18	BJO249 - BJO248	Unrelated	0.208422	0.00269996	4717	22632	0.20862	0	1.80881e-93	5.26505e-22	1
19	BJO249 - BJO243	Unrelated	0.21066	0.00279562	4482	21276	0.20862	0	3.83039e-95	4.0078e-24	1
20	BJO249 - B4	Unrelated	0.212087	0.00262919	5127	24174	0.20862	0	2.96996e-113	8.84658e-30	1
21	BJO249 - B3	Unrelated	0.208253	0.00324795	3255	15630	0.20862	4.003872e-315	2.25366e-64	3.12588e-15	1
22	BJO249 - B1s	Unrelated	0.208736	0.00389713	2270	10875	0.20862	2.49076e-221	8.37502e-46	3.44809e-11	1
23	BJO249 - B1	Unrelated	0.206225	0.00276581	4413	21399	0.20862	0	2.72225e-81	1.64731e-17	1
24	BJO249 - B2	Unrelated	0.209016	0.0130151	204	976	0.20862	1.14993e-20	7.39736e-05	0.0994763	0.90045
25	BJO248 - BJO243	Unrelated	0.205771	0.00264717	4799	23322	0.20862	0	6.1969e-87	2.84408e-18	1
26	BJO248 - B4	Unrelated	0.210506	0.00255432	5362	25472	0.20862	0	3.58962e-113	1.83832e-28	1
27	BJO248 - B3	Unrelated	0.203522	0.00294999	3791	18627	0.20862	0	2.8816e-63	8.35959e-12	1
28	BJO248 - B1s	Unrelated	0.20885	0.0034202	2950	14125	0.20862	7.88554e-288	1.60332e-59	1.96734e-14	1
29	BJO248 - B1	Unrelated	0.210169	0.00266316	4919	23405	0.20862	0	7.58382e-103	1.20192e-25	1
30	BJO248 - B2	Unrelated	0.22742	0.0106848	350	1539	0.20862	4.10408e-42	1.84563e-11	0.000303382	0.999697
31	BJO243 - B4	Unrelated	0.204149	0.00256561	5039	24683	0.20862	0	6.20425e-86	1.71213e-16	1
32	BJO243 - B3	Unrelated	0.201911	0.00308306	3423	16953	0.20862	8.30195e-304	1.44467e-53	6.26717e-09	1
33	BJO243 - B1s	Unrelated	0.208579	0.00362444	2621	12566	0.20862	6.1677e-255	1.62758e-52	1.12097e-12	1
34	BJO243 - B1	Unrelated	0.208662	0.00272089	4654	22304	0.20862	0	6.13616e-93	4.44955e-22	1
35	BJO243 - B2	Unrelated	0.242583	0.0126621	278	1146	0.20862	1.08435e-37	2.36092e-11	0.000140133	0.99986
44	B1s - B2	Unrelated	0.200787	0.0251352	51	254	0.20862	1.84712e-05	0.0907923	0.401633	0.507556

## Sheet: F. lcMLKin results
Dataset S2 -F: Relatedness estimates obtained with lcMLKin
Ind1	Ind2	k0_hat	k1_hat	k2_hat	pi_HAT	nbSNP	r/k0 ratio
T1S1	T2S1	0.093	0.605	0.302	0.605	1230	6.50538
MP4B	MP4F	0.18	0.599	0.221	0.52	12481	2.88889
T1S2	T1S1	0.268	0.578667	0.153333	0.462	14300	1.72388
T3S1	T1S1	0.404	0.292	0.304	0.355	28781	0.878713
T4S1	T2S1	0.515	0.443	0.042	0.263	1459	0.51068
T3S1	T2S1	0.653	0.086	0.26	0.303	266	0.464012
T4S1	T1S1	0.5701	0.401	0.029	0.23	163703	0.403438
T4S1	T3S1	0.618	0.303	0.079	0.231	58349	0.373786
T3S2	T3S1	0.628	0.206	0.166	0.21	1126	0.334395
I2250_1240k	I2264_1240k	0.657	0.295	0.048	0.196	119930	0.298326
MIS6_1240k	MIS7_1240k	0.648	0.346	0.006	0.179	45245	0.276235
I14009_1240k	I17497_1240k	0.717	0.243	0.039	0.161	22825	0.224547
T3S2	T2S1	0.732	0.255	0.013	0.14	26	0.191257
T4S1	T1S2	0.732	0.255	0.013	0.14	30590	0.191257
IO1_1240k	IO2_1240k	0.751	0.212	0.037	0.143	19921	0.190413
TE13	AZ66	0.762	0.196	0.042	0.14	186163	0.183727
I2538_1240k	I2540_1240k	0.806	0.108	0.087	0.14	48325	0.173697
T3S2	T1S1	0.801	0.126	0.073	0.114	2644	0.142322
I0979_1240k	TOY7a_1240k	0.794	0.204	0.002	0.104	11400	0.130982
I2252_1240k	I2264_1240k	0.81	0.168	0.022	0.106	175745	0.130864
IO1_1240k	TOY7a_1240k	0.847	0.12	0.032	0.093	23876	0.109799
IO2_1240k	TOY7a_1240k	0.83	0.166	0.004	0.087	255630	0.104819
T3S2	T1S2	0.856	0.001	0.143	0.083	605	0.0969626
MP3	MP61	0.913	0.054	0.033	0.06	241355	0.0657174
I2251_1240k	I2252_1240k	0.901	0.092	0.007	0.053	169277	0.0588235
IO1_1240k	MIS5_1240k	0.91	0.086	0.004	0.047	17271	0.0516484
PES1	USR1	0.92	0.076	0.004	0.042	41532	0.0456522
MIS3_1240k	MIS7_1240k	0.922	0.075	0.002	0.04	304531	0.0433839
MIS5_1240k	MIS6_1240k	0.924	0.073	0.003	0.04	32261	0.04329
MP3	MP4D	0.925	0.072	0.003	0.039	108411	0.0421622
MP3	MP4E	0.93	0.069	0.001	0.036	30734	0.0387097
I0977_1240k	IO2_1240k	0.932	0.066	0.002	0.035	23110	0.0375536
I1358_1240k	I1396_1240k	0.933	0.063	0.004	0.035	30961	0.0375134
I1356_1240k	I2544_1240k	0.943	0.043	0.014	0.035	313675	0.0371156
USR1	Clovis	0.932	0.068	0	0.034	601644	0.0364807
I17497_1240k	I2236_1240k	0.942	0.047	0.011	0.034	26378	0.0360934
I0964_1240k	MP33	0.939	0.06	0.001	0.031	10572	0.0330138
I17497_1240k	I2544_1240k	0.94	0.059	0.001	0.031	82937	0.0329787
TA6	TOY7a_1240k	0.941	0.058	0.002	0.031	423430	0.0329437
I17497_1240k	MP4i	0.943	0.052	0.005	0.031	40751	0.0328738
I2558_1240k	I2560_1240k	0.957	0.025	0.019	0.031	131331	0.0323929
MP3	MP4B	0.964	0.009	0.026	0.031	172021	0.0321577
I0977_1240k	MIS7_1240k	0.942	0.057	0.001	0.03	26932	0.0318471
MP42A	MP4i	0.943	0.054	0.002	0.03	53471	0.0318134
IO2_1240k	MIS5_1240k	0.943	0.057	0	0.029	168103	0.0307529
MIS7_1240k	TOY7a_1240k	0.944	0.054	0.003	0.029	299420	0.0307203
I0044_1240k	I0045_1240k	0.955	0.031	0.013	0.029	155306	0.0303665
TA6	I0979_1240k	0.954	0.037	0.009	0.028	13743	0.0293501
I1356_1240k	I2236_1240k	0.958	0.029	0.013	0.028	101221	0.0292276
I14009_1240k	MP4i	0.946	0.054	0	0.027	49501	0.0285412
I0978_1240k	MIS7_1240k	0.947	0.053	0	0.027	90618	0.0285111
I0977_1240k	MIS3_1240k	0.949	0.048	0.003	0.027	29798	0.028451
I1356_1240k	I17497_1240k	0.948	0.051	0.001	0.026	70886	0.0274262
MIS5_1240k	MIS7_1240k	0.948	0.052	0.001	0.026	193879	0.0274262
MP45A	MP4i	0.949	0.051	0	0.026	99527	0.0273973
MP63	MP31A	0.949	0.051	0	0.026	69299	0.0273973
I1400_1240k	MP23	0.951	0.047	0.002	0.026	15700	0.0273396
MIS3_1240k	MIS5_1240k	0.951	0.047	0.002	0.026	212980	0.0273396
I17497_1240k	MP23	0.95	0.049	0	0.025	40293	0.0263158
I2250_1240k	I2252_1240k	0.951	0.049	0	0.025	70338	0.0262881
MP4B	MP4D	0.951	0.047	0.002	0.025	60408	0.0262881
IO1_1240k	MIS7_1240k	0.952	0.046	0.002	0.025	22510	0.0262605
I1396_1240k	MP45A	0.96	0.03	0.01	0.025	26028	0.0260417
I2251_1240k	I2264_1240k	0.953	0.047	0	0.024	291926	0.0251836
IO2_1240k	MIS6_1240k	0.954	0.043	0.003	0.024	38846	0.0251572
MP4i	MP71	0.954	0.045	0.002	0.024	50890	0.0251572
PO124	I2538_1240k	0.955	0.044	0.002	0.024	35088	0.0251309
I17497_1240k	MP45A	0.96	0.033	0.007	0.024	44862	0.025
MIS3_1240k	MIS6_1240k	0.954	0.046	0	0.023	50413	0.024109
I2236_1240k	I2544_1240k	0.956	0.042	0.002	0.023	116610	0.0240586
MP4i	MP55	0.965	0.025	0.011	0.023	11901	0.0238342
I1400_1240k	I2558_1240k	0.956	0.044	0	0.022	16079	0.0230126
TA6	IO1_1240k	0.956	0.043	0.001	0.022	28048	0.0230126
I14009_1240k	MP23	0.961	0.033	0.006	0.022	48609	0.0228928
MP61	MP4D	0.963	0.03	0.007	0.022	67990	0.0228453
TA6	MIS7_1240k	0.957	0.043	0	0.021	377857	0.0219436
I0978_1240k	MIS6_1240k	0.959	0.041	0	0.021	15262	0.0218978
MIS3_1240k	TOY7a_1240k	0.959	0.039	0.002	0.021	334221	0.0218978
PO124	I2539_1240k	0.959	0.04	0.001	0.021	13885	0.0218978
TA6	IO2_1240k	0.959	0.041	0.001	0.021	319167	0.0218978
BJO248	I0324_1240k	0.96	0.039	0.001	0.021	13026	0.021875
I0964_1240k	I0967_1240k	0.962	0.034	0.003	0.021	16728	0.0218295
I1356_1240k	MP45A	0.964	0.03	0.006	0.021	169780	0.0217842
I8351_1240k	MP78A	0.968	0.022	0.01	0.021	20776	0.0216942
I0979_1240k	MIS3_1240k	0.96	0.039	0.001	0.02	11677	0.0208333
I1396_1240k	I2236_1240k	0.96	0.04	0	0.02	15629	0.0208333
I1356_1240k	I1396_1240k	0.961	0.039	0	0.02	36916	0.0208117
MP4B	MP4E	0.961	0.038	0.001	0.02	15519	0.0208117
MP63	MP9B	0.961	0.039	0	0.02	280216	0.0208117
CVN4	CUO8	0.962	0.037	0.001	0.02	342773	0.02079
I0964_1240k	I0965_1240k	0.962	0.036	0.002	0.02	12939	0.02079
I1396_1240k	MP42A	0.963	0.034	0.003	0.02	11994	0.0207684
I14009_1240k	MP77A	0.963	0.034	0.003	0.02	11685	0.0207684
MP107B	MP5A	0.963	0.034	0.003	0.02	53732	0.0207684
I14009_1240k	I2544_1240k	0.961	0.039	0	0.019	97669	0.0197711
I1743_1240k	MP77A	0.962	0.038	0	0.019	23554	0.0197505
I2236_1240k	MP77A	0.962	0.038	0	0.019	13867	0.0197505
I2550_1240k	I2558_1240k	0.962	0.037	0.001	0.019	10563	0.0197505
TA6	I0977_1240k	0.962	0.038	0	0.019	36016	0.0197505
CUO8	CUO18	0.963	0.036	0.001	0.019	100352	0.01973
I0976_1240k	MP107B	0.963	0.036	0	0.019	16073	0.01973
I2539_1240k	IO2_1240k	0.963	0.036	0.001	0.019	22575	0.01973
MP61	MP4E	0.963	0.036	0.001	0.019	20801	0.01973
MP63	MP78A	0.963	0.037	0	0.019	26147	0.01973
MP4D	MP5A	0.97	0.022	0.007	0.019	88762	0.0195876
I0977_1240k	I1743_1240k	0.971	0.019	0.009	0.019	18463	0.0195675
I0045_1240k	I0969_1240k	0.974	0.015	0.011	0.019	13849	0.0195072
I2250_1240k	I2251_1240k	0.975	0.013	0.012	0.019	116236	0.0194872
USR1	MP4F	0.978	0.007	0.015	0.019	29801	0.0194274
MP4D	MP50A	0.98	0.001	0.019	0.019	16996	0.0193878
CCA7-2	I1396_1240k	0.981	0	0.019	0.019	22756	0.019368
I0044_1240k	I0972_1240k	0.964	0.036	0	0.018	24399	0.0186722
I2237_1240k	I2563_1240k	0.964	0.036	0	0.018	10628	0.0186722
I0044_1240k	I0964_1240k	0.965	0.035	0	0.018	49928	0.0186528
I14009_1240k	I2236_1240k	0.965	0.034	0.001	0.018	33208	0.0186528
I2549_1240k	I2563_1240k	0.965	0.034	0.001	0.018	13678	0.0186528
MP61	MP4B	0.965	0.035	0.001	0.018	110996	0.0186528
I0966_1240k	I0968_1240k	0.966	0.032	0.002	0.018	15534	0.0186335
I2544_1240k	MP45A	0.966	0.033	0.001	0.018	193493	0.0186335
IO1_1240k	MIS3_1240k	0.968	0.028	0.004	0.018	24334	0.018595
I14009_1240k	MP84A	0.971	0.023	0.006	0.018	27844	0.0185376
I0965_1240k	I2238_1240k	0.976	0.012	0.012	0.018	15061	0.0184426
MP31A	MP9B	0.978	0.008	0.013	0.018	50220	0.0184049
I2243_1240k	I2244_1240k	0.965	0.035	0	0.017	33451	0.0176166
I1358_1240k	I14009_1240k	0.966	0.033	0.001	0.017	72742	0.0175983
TA6	MIS3_1240k	0.966	0.033	0.001	0.017	430302	0.0175983
I0969_1240k	I2252_1240k	0.967	0.032	0.001	0.017	19052	0.0175801
I0978_1240k	MIS3_1240k	0.967	0.033	0	0.017	99728	0.0175801
MIS5_1240k	TOY7a_1240k	0.967	0.033	0	0.017	209782	0.0175801
MIS6_1240k	MP48B	0.967	0.033	0	0.017	14579	0.0175801
I2544_1240k	I2545_1240k	0.968	0.029	0.002	0.017	95796	0.017562
IO2_1240k	MIS3_1240k	0.971	0.023	0.005	0.017	259307	0.0175077
I0042_1240k	MP32	0.968	0.031	0.001	0.016	234601	0.0165289
I0968_1240k	I2558_1240k	0.968	0.031	0.001	0.016	20325	0.0165289
I1356_1240k	MP4i	0.968	0.031	0.001	0.016	154316	0.0165289
I2236_1240k	MP45A	0.968	0.032	0	0.016	66320	0.0165289
MP23	MP4i	0.968	0.031	0	0.016	89283	0.0165289
PO124	I2540_1240k	0.968	0.032	0.001	0.016	88239	0.0165289
I1356_1240k	I2558_1240k	0.969	0.03	0	0.016	142856	0.0165119
I14009_1240k	MP45A	0.969	0.03	0.002	0.016	56453	0.0165119
I2243_1240k	MP42B	0.969	0.031	0	0.016	15788	0.0165119
I0977_1240k	TOY7a_1240k	0.97	0.029	0.001	0.016	29017	0.0164948
MP4i	MP77A	0.97	0.028	0.001	0.016	21689	0.0164948
I14009_1240k	I2560_1240k	0.974	0.021	0.006	0.016	78750	0.0164271
I0976_1240k	I1744_1240k	0.969	0.03	0	0.015	74075	0.0154799
PO124	IO2_1240k	0.969	0.03	0	0.015	120192	0.0154799
I0967_1240k	I0969_1240k	0.97	0.029	0.001	0.015	12102	0.0154639
I0968_1240k	I2549_1240k	0.97	0.029	0	0.015	29063	0.0154639
I1400_1240k	I2557_1240k	0.97	0.029	0.001	0.015	20627	0.0154639
I2544_1240k	MP4i	0.97	0.03	0	0.015	182435	0.0154639
I2544_1240k	MP55	0.97	0.03	0	0.015	22783	0.0154639
I2544_1240k	MP71	0.97	0.03	0	0.015	98822	0.0154639
I8351_1240k	MP5A	0.97	0.03	0	0.015	224905	0.0154639
IO2_1240k	MIS7_1240k	0.97	0.03	0	0.015	234301	0.0154639
MP107B	MP4B	0.97	0.029	0.001	0.015	36669	0.0154639
MP42A	MP84A	0.97	0.03	0	0.015	29430	0.0154639
UC12-20	I2550_1240k	0.97	0.03	0	0.015	21507	0.0154639
1945-03-01	MP61	0.971	0.029	0	0.015	307365	0.015448
I0977_1240k	MP23	0.971	0.029	0	0.015	15404	0.015448
MP31A	MP4B	0.971	0.029	0	0.015	32761	0.015448
I0324_1240k	I2242_1240k	0.972	0.025	0.002	0.015	13307	0.0154321
I2557_1240k	MP77A	0.972	0.027	0.001	0.015	25698	0.0154321
I2549_1240k	I2558_1240k	0.973	0.024	0.003	0.015	114505	0.0154162
I0044_1240k	I0965_1240k	0.974	0.022	0.004	0.015	90212	0.0154004
I0966_1240k	I0967_1240k	0.974	0.021	0.005	0.015	42507	0.0154004
I0967_1240k	I2238_1240k	0.974	0.021	0.005	0.015	19578	0.0154004
CVN4	CUO18	0.975	0.02	0.005	0.015	164417	0.0153846
I2557_1240k	I2560_1240k	0.975	0.02	0.005	0.015	174217	0.0153846
I1356_1240k	I14009_1240k	0.978	0.014	0.007	0.015	85788	0.0153374
I14009_1240k	MP42A	0.979	0.013	0.008	0.015	29050	0.0153218
I0976_1240k	MP42A	0.972	0.028	0	0.014	22818	0.0144033
I1356_1240k	I2545_1240k	0.972	0.028	0	0.014	80351	0.0144033
I1356_1240k	I2560_1240k	0.972	0.027	0	0.014	245147	0.0144033
I1396_1240k	I2545_1240k	0.972	0.027	0.001	0.014	10516	0.0144033
I1744_1240k	I17497_1240k	0.972	0.028	0	0.014	77067	0.0144033
I17497_1240k	MP71	0.972	0.028	0	0.014	22505	0.0144033
I2545_1240k	I2557_1240k	0.972	0.028	0	0.014	56628	0.0144033
MP27	I2544_1240k	0.972	0.028	0	0.014	217185	0.0144033
I0978_1240k	I2538_1240k	0.973	0.027	0	0.014	25582	0.0143885
I1356_1240k	I1358_1240k	0.973	0.027	0	0.014	230863	0.0143885
I2538_1240k	MP50A	0.973	0.026	0.001	0.014	11908	0.0143885
I2550_1240k	I2560_1240k	0.973	0.025	0.001	0.014	17587	0.0143885
MIS3_1240k	MP23	0.973	0.026	0.001	0.014	169317	0.0143885
MIS7_1240k	MP71	0.973	0.027	0	0.014	85603	0.0143885
MP4i	MP50A	0.973	0.027	0	0.014	25819	0.0143885
I1356_1240k	MP71	0.974	0.024	0.002	0.014	85914	0.0143737
I1743_1240k	MP23	0.974	0.026	0.001	0.014	99813	0.0143737
PO124	MIS6_1240k	0.975	0.023	0.002	0.014	23436	0.014359
I0978_1240k	TOY7a_1240k	0.977	0.018	0.005	0.014	97593	0.0143296
BJO248	I2243_1240k	0.979	0.013	0.008	0.014	20236	0.0143003
I0978_1240k	MP48B	0.979	0.014	0.007	0.014	28845	0.0143003
I2549_1240k	I2560_1240k	0.979	0.013	0.008	0.014	192330	0.0143003
I0976_1240k	MP71	0.98	0.013	0.007	0.014	22345	0.0142857
I0044_1240k	I0967_1240k	0.973	0.026	0	0.013	114556	0.0133607
I1479_1240k	I2560_1240k	0.973	0.026	0	0.013	220004	0.0133607
I2544_1240k	MP32	0.973	0.027	0	0.013	216599	0.0133607
I1356_1240k	MP32	0.974	0.026	0	0.013	188836	0.013347
I1358_1240k	I17497_1240k	0.974	0.025	0.001	0.013	61026	0.013347
I17497_1240k	MP42A	0.974	0.026	0	0.013	24079	0.013347
I2236_1240k	I2558_1240k	0.974	0.026	0	0.013	57372	0.013347
I2238_1240k	MP42B	0.974	0.026	0	0.013	24080	0.013347
I2251_1240k	I2262_1240k	0.974	0.025	0	0.013	53438	0.013347
I2262_1240k	I2558_1240k	0.974	0.025	0.001	0.013	28839	0.013347
I2538_1240k	MP4B	0.974	0.026	0.001	0.013	42381	0.013347
I2544_1240k	I2550_1240k	0.974	0.026	0	0.013	21856	0.013347
I2557_1240k	I2558_1240k	0.974	0.026	0	0.013	103734	0.013347
I2557_1240k	I2563_1240k	0.974	0.026	0	0.013	12265	0.013347
I2558_1240k	MP32	0.974	0.026	0	0.013	102423	0.013347
UC12-24	UC12-12	0.974	0.026	0	0.013	331199	0.013347
I0324_1240k	MP4B	0.975	0.025	0	0.013	12215	0.0133333
I0968_1240k	MP84A	0.975	0.024	0.001	0.013	11648	0.0133333
I0978_1240k	I1744_1240k	0.975	0.025	0	0.013	99841	0.0133333
I1356_1240k	MP84A	0.975	0.025	0.001	0.013	86361	0.0133333
I1400_1240k	I2250_1240k	0.975	0.025	0	0.013	11597	0.0133333
I14009_1240k	MP71	0.975	0.023	0.002	0.013	28364	0.0133333
I2236_1240k	I2545_1240k	0.975	0.025	0	0.013	30704	0.0133333
I2236_1240k	MP42A	0.975	0.025	0	0.013	34864	0.0133333
MP27	I0977_1240k	0.975	0.024	0.001	0.013	18097	0.0133333
MP27	I1356_1240k	0.975	0.025	0	0.013	176530	0.0133333
I0045_1240k	I0977_1240k	0.976	0.021	0.003	0.013	12887	0.0133197
I0969_1240k	MP32	0.976	0.023	0.001	0.013	21602	0.0133197
I2262_1240k	MP42A	0.976	0.023	0.001	0.013	17826	0.0133197
I2550_1240k	MP45A	0.976	0.022	0.002	0.013	12147	0.0133197
MP23	MP71	0.976	0.023	0.001	0.013	49654	0.0133197
MP27	I0974_1240k	0.976	0.023	0.001	0.013	11525	0.0133197
MP63	I0971_1240k	0.976	0.022	0.002	0.013	12087	0.0133197
I2236_1240k	I2557_1240k	0.977	0.019	0.003	0.013	74451	0.013306
UC8-8168	MP77A	0.978	0.017	0.005	0.013	31842	0.0132924
I2550_1240k	MP4i	0.98	0.013	0.006	0.013	11152	0.0132653
I1479_1240k	I2557_1240k	0.981	0.012	0.007	0.013	171422	0.0132518
I0045_1240k	I0966_1240k	0.983	0.007	0.01	0.013	49552	0.0132248
MP32	MP77A	0.984	0.006	0.01	0.013	25281	0.0132114
I1400_1240k	I2237_1240k	0.975	0.025	0	0.012	17243	0.0123077
I1479_1240k	MP53A	0.975	0.025	0	0.012	10695	0.0123077
I2237_1240k	I2262_1240k	0.975	0.025	0	0.012	33061	0.0123077
I2539_1240k	I2557_1240k	0.975	0.024	0	0.012	18503	0.0123077
I2544_1240k	MP77A	0.975	0.025	0	0.012	42819	0.0123077
MP45A	MP84A	0.975	0.025	0	0.012	56761	0.0123077
TOY7a_1240k	MP71	0.975	0.024	0	0.012	92059	0.0123077
I0965_1240k	I0966_1240k	0.976	0.024	0	0.012	33145	0.0122951
I1744_1240k	MP23	0.976	0.024	0	0.012	163523	0.0122951
I1744_1240k	MP71	0.976	0.024	0	0.012	92169	0.0122951
I17497_1240k	I2545_1240k	0.976	0.023	0.001	0.012	21478	0.0122951
I17497_1240k	I2557_1240k	0.976	0.024	0	0.012	49801	0.0122951
I17497_1240k	I2558_1240k	0.976	0.024	0	0.012	37531	0.0122951
I2251_1240k	MP53A	0.976	0.024	0	0.012	12217	0.0122951
I2545_1240k	MP51	0.976	0.024	0	0.012	71978	0.0122951
CUO8	I2264_1240k	0.977	0.022	0	0.012	215771	0.0122825
I0965_1240k	I8351_1240k	0.977	0.023	0.001	0.012	76431	0.0122825
I0965_1240k	MP33	0.977	0.023	0	0.012	19231	0.0122825
I0967_1240k	MP33	0.977	0.023	0	0.012	24751	0.0122825
I0969_1240k	I2549_1240k	0.977	0.023	0	0.012	24179	0.0122825
I0975_1240k	I1479_1240k	0.977	0.021	0.002	0.012	18073	0.0122825
I0975_1240k	I2557_1240k	0.977	0.023	0	0.012	14320	0.0122825
I0976_1240k	I1743_1240k	0.977	0.023	0	0.012	46648	0.0122825
I0977_1240k	I2540_1240k	0.977	0.022	0.001	0.012	17781	0.0122825
I1743_1240k	I2550_1240k	0.977	0.023	0	0.012	12970	0.0122825
I2262_1240k	MP32	0.977	0.023	0	0.012	37064	0.0122825
I2263_1240k	TOY4-5_1240k	0.977	0.022	0.002	0.012	171115	0.0122825
I2544_1240k	MP42A	0.977	0.023	0.001	0.012	105968	0.0122825
MP107B	MP4D	0.977	0.022	0.001	0.012	24129	0.0122825
MP23	MP45A	0.977	0.023	0	0.012	97433	0.0122825
MP3	MP107B	0.977	0.022	0.001	0.012	68672	0.0122825
MP61	MP78A	0.977	0.023	0	0.012	16308	0.0122825
I0976_1240k	MIS7_1240k	0.978	0.02	0.002	0.012	67413	0.0122699
I2252_1240k	I2549_1240k	0.978	0.02	0.002	0.012	131924	0.0122699
I0042_1240k	I0976_1240k	0.979	0.019	0.003	0.012	85857	0.0122574
I0044_1240k	I0969_1240k	0.979	0.02	0.002	0.012	35626	0.0122574
I1358_1240k	I2545_1240k	0.979	0.017	0.004	0.012	70435	0.0122574
MP4E	MP5A	0.979	0.019	0.002	0.012	22352	0.0122574
T1S1	MP78A	0.982	0.013	0.005	0.012	10939	0.01222
I0968_1240k	MP32	0.983	0.009	0.007	0.012	25867	0.0122075
I2538_1240k	IO2_1240k	0.984	0.008	0.008	0.012	61844	0.0121951
I1400_1240k	MP4i	0.985	0.006	0.009	0.012	15874	0.0121827
I1358_1240k	I2550_1240k	0.986	0.005	0.009	0.012	16426	0.0121704
I1744_1240k	I2236_1240k	0.986	0.005	0.009	0.012	107781	0.0121704
CCA7-2	I0974_1240k	0.977	0.022	0	0.011	12689	0.011259
I1400_1240k	I2544_1240k	0.977	0.023	0	0.011	31138	0.011259
I1743_1240k	MIS7_1240k	0.977	0.022	0	0.011	172691	0.011259
MP4D	MP9B	0.977	0.023	0	0.011	92797	0.011259
AZ66	I0964_1240k	0.978	0.022	0	0.011	25497	0.0112474
BJO243	I0324_1240k	0.978	0.022	0	0.011	10036	0.0112474
I0045_1240k	I2236_1240k	0.978	0.021	0	0.011	48794	0.0112474
I0968_1240k	I2538_1240k	0.978	0.021	0	0.011	10101	0.0112474
I0974_1240k	TOY1-1_1240k	0.978	0.022	0	0.011	17438	0.0112474
I0976_1240k	MP84A	0.978	0.022	0	0.011	22484	0.0112474
I1356_1240k	I2550_1240k	0.978	0.021	0.001	0.011	18963	0.0112474
I1396_1240k	MP84A	0.978	0.022	0	0.011	12298	0.0112474
I14009_1240k	MP32	0.978	0.021	0.001	0.011	62149	0.0112474
I2538_1240k	MIS3_1240k	0.978	0.022	0	0.011	78671	0.0112474
I2540_1240k	I8351_1240k	0.978	0.022	0	0.011	168663	0.0112474
I2544_1240k	I2560_1240k	0.978	0.02	0.001	0.011	284335	0.0112474
I2544_1240k	I2563_1240k	0.978	0.021	0	0.011	18266	0.0112474
I2544_1240k	MP23	0.978	0.022	0	0.011	177773	0.0112474
I2545_1240k	MP42A	0.978	0.022	0	0.011	27309	0.0112474
I2563_1240k	MP32	0.978	0.022	0	0.011	12106	0.0112474
MIS5_1240k	MP71	0.978	0.021	0	0.011	62379	0.0112474
MIS7_1240k	MP107B	0.978	0.022	0	0.011	62203	0.0112474
MP107B	MP48B	0.978	0.022	0	0.011	20023	0.0112474
MP4B	MP78A	0.978	0.022	0	0.011	12628	0.0112474
AZ66	MP4E	0.979	0.02	0	0.011	17469	0.011236
I0042_1240k	I2544_1240k	0.979	0.021	0	0.011	423172	0.011236
I0966_1240k	I2250_1240k	0.979	0.02	0.001	0.011	44534	0.011236
I0968_1240k	I2251_1240k	0.979	0.021	0	0.011	36219	0.011236
I0978_1240k	IO2_1240k	0.979	0.02	0.001	0.011	77566	0.011236
I1356_1240k	MP42A	0.979	0.021	0	0.011	89534	0.011236
I1400_1240k	I1744_1240k	0.979	0.021	0	0.011	29859	0.011236
I1400_1240k	MIS3_1240k	0.979	0.021	0	0.011	29249	0.011236
I14009_1240k	I1744_1240k	0.979	0.019	0.002	0.011	92204	0.011236
I1479_1240k	I2236_1240k	0.979	0.021	0	0.011	92614	0.011236
I1743_1240k	MIS3_1240k	0.979	0.021	0	0.011	190102	0.011236
I1744_1240k	I2544_1240k	0.979	0.021	0	0.011	340717	0.011236
I1744_1240k	MP42A	0.979	0.02	0.001	0.011	96830	0.011236
I17497_1240k	MIS6_1240k	0.979	0.021	0	0.011	11945	0.011236
I2236_1240k	MP4i	0.979	0.02	0.001	0.011	59627	0.011236
I2252_1240k	MP55	0.979	0.021	0	0.011	12641	0.011236
I2540_1240k	IO2_1240k	0.979	0.021	0	0.011	150277	0.011236
I2557_1240k	MP50A	0.979	0.021	0	0.011	31191	0.011236
I2558_1240k	MP45A	0.979	0.02	0.001	0.011	93299	0.011236
I2560_1240k	MP84A	0.979	0.021	0	0.011	78740	0.011236
I2563_1240k	IO2_1240k	0.979	0.021	0	0.011	14012	0.011236
I8351_1240k	MP55	0.979	0.021	0	0.011	20121	0.011236
LGA30	CUO8	0.979	0.021	0	0.011	298042	0.011236
LGA30	CVN4	0.979	0.021	0	0.011	494607	0.011236
MIS6_1240k	TOY7a_1240k	0.979	0.021	0	0.011	49248	0.011236
MIS7_1240k	MP48B	0.979	0.02	0	0.011	88367	0.011236
MP42A	MP71	0.979	0.021	0	0.011	29486	0.011236
MP48B	MP4i	0.979	0.018	0.002	0.011	51297	0.011236
MP71	MP77A	0.979	0.02	0.001	0.011	11494	0.011236
PO124	MIS3_1240k	0.979	0.02	0.001	0.011	160580	0.011236
PO124	MIS7_1240k	0.979	0.021	0	0.011	141466	0.011236
T1S2	MP42B	0.979	0.02	0.001	0.011	12530	0.011236
TE13	Clovis	0.979	0.02	0.001	0.011	405084	0.011236
I0964_1240k	TOY1-1_1240k	0.98	0.018	0.002	0.011	41607	0.0112245
I0976_1240k	I2237_1240k	0.98	0.016	0.003	0.011	41594	0.0112245
I1400_1240k	MP32	0.98	0.019	0.001	0.011	20562	0.0112245
I2237_1240k	I2242_1240k	0.98	0.018	0.001	0.011	102218	0.0112245
I2238_1240k	MP84C	0.98	0.019	0.001	0.011	13526	0.0112245
I1743_1240k	MIS5_1240k	0.981	0.015	0.003	0.011	125573	0.011213
I8351_1240k	MP4E	0.981	0.017	0.002	0.011	25758	0.011213
MP3	MP5A	0.981	0.015	0.003	0.011	246693	0.011213
I0978_1240k	MP23	0.982	0.015	0.003	0.011	52176	0.0112016
MIS3_1240k	MP48B	0.982	0.015	0.003	0.011	98568	0.0112016
MP33	MP84A	0.982	0.014	0.004	0.011	21875	0.0112016
TOY4-5_1240k	MP50A	0.982	0.014	0.004	0.011	38224	0.0112016
CUO8	I0964_1240k	0.983	0.012	0.005	0.011	30785	0.0111902
I1358_1240k	MP23	0.983	0.013	0.004	0.011	130797	0.0111902
IO2_1240k	MP78A	0.983	0.012	0.004	0.011	18617	0.0111902
I1358_1240k	I2236_1240k	0.984	0.01	0.005	0.011	89022	0.0111789
I0969_1240k	I2236_1240k	0.985	0.007	0.007	0.011	12135	0.0111675
I0972_1240k	I2557_1240k	0.985	0.007	0.008	0.011	14541	0.0111675
2020-03-09	CUO18	0.986	0.005	0.009	0.011	114449	0.0111562
I1743_1240k	MP48B	0.986	0.004	0.009	0.011	55196	0.0111562
I0976_1240k	MIS6_1240k	0.989	0	0.011	0.011	11294	0.0111223
I0977_1240k	MIS5_1240k	0.979	0.021	0	0.01	19491	0.0102145
I1358_1240k	I2544_1240k	0.979	0.021	0	0.01	273264	0.0102145
I1396_1240k	MP51	0.979	0.021	0	0.01	34614	0.0102145
I2540_1240k	MP5A	0.979	0.02	0	0.01	146165	0.0102145
MP4B	MP9B	0.979	0.021	0	0.01	142313	0.0102145
MP63	Clovis	0.979	0.021	0	0.01	479288	0.0102145
T4S1	I0972_1240k	0.979	0.021	0	0.01	21913	0.0102145
TOY7a_1240k	MP5A	0.979	0.02	0	0.01	240922	0.0102145
CCA7-2	MP45A	0.98	0.02	0	0.01	116498	0.0102041
CUO8	I0972_1240k	0.98	0.02	0	0.01	15476	0.0102041
I0042_1240k	MP45A	0.98	0.02	0	0.01	207262	0.0102041
I0324_1240k	MP23	0.98	0.019	0.001	0.01	11649	0.0102041
I0964_1240k	MP5A	0.98	0.019	0	0.01	35502	0.0102041
I0965_1240k	I2242_1240k	0.98	0.02	0	0.01	44534	0.0102041
I0966_1240k	I2262_1240k	0.98	0.02	0	0.01	21407	0.0102041
I0967_1240k	MP42B	0.98	0.02	0	0.01	45171	0.0102041
I0972_1240k	MP4i	0.98	0.02	0	0.01	11536	0.0102041
I0975_1240k	I1743_1240k	0.98	0.019	0.001	0.01	13637	0.0102041
I0976_1240k	I2545_1240k	0.98	0.019	0	0.01	20324	0.0102041
I0978_1240k	I2540_1240k	0.98	0.02	0	0.01	60536	0.0102041
I1358_1240k	MP42A	0.98	0.02	0	0.01	78226	0.0102041
I14009_1240k	MP84C	0.98	0.02	0	0.01	21203	0.0102041
I1479_1240k	IO1_1240k	0.98	0.019	0	0.01	20571	0.0102041
I1743_1240k	I2558_1240k	0.98	0.02	0	0.01	98140	0.0102041
I1744_1240k	MP32	0.98	0.02	0	0.01	202842	0.0102041
I2237_1240k	MP33	0.98	0.02	0	0.01	39866	0.0102041
I2237_1240k	MP84A	0.98	0.02	0	0.01	52324	0.0102041
I2238_1240k	I2242_1240k	0.98	0.02	0	0.01	34345	0.0102041
I2238_1240k	I2263_1240k	0.98	0.02	0	0.01	40850	0.0102041
I2538_1240k	I2560_1240k	0.98	0.02	0	0.01	66715	0.0102041
I2539_1240k	MP5A	0.98	0.019	0.001	0.01	21298	0.0102041
I2549_1240k	IO1_1240k	0.98	0.019	0.001	0.01	18774	0.0102041
I2557_1240k	IO1_1240k	0.98	0.02	0	0.01	16838	0.0102041
I2557_1240k	MP32	0.98	0.02	0	0.01	134526	0.0102041
LGA30	I0967_1240k	0.98	0.019	0	0.01	104960	0.0102041
MP27	MP23	0.98	0.02	0	0.01	103021	0.0102041
MP31A	MP5A	0.98	0.02	0	0.01	46927	0.0102041
MP4B	MP5A	0.98	0.019	0.001	0.01	134703	0.0102041
MP51	MP9B	0.98	0.019	0.001	0.01	223295	0.0102041
PO124	I1400_1240k	0.98	0.02	0	0.01	12370	0.0102041
T4S1	I2238_1240k	0.98	0.02	0	0.01	55118	0.0102041
TOY1-1_1240k	MP33	0.98	0.02	0	0.01	66740	0.0102041
2020-03-09	I0045_1240k	0.981	0.019	0	0.01	113674	0.0101937
BJO249	I2243_1240k	0.981	0.019	0	0.01	11936	0.0101937
CVN4	I0969_1240k	0.981	0.019	0	0.01	38643	0.0101937
I0324_1240k	MP5A	0.981	0.017	0.001	0.01	17274	0.0101937
I0324_1240k	TOY4-5_1240k	0.981	0.019	0	0.01	18381	0.0101937
I0968_1240k	I1744_1240k	0.981	0.018	0.001	0.01	38169	0.0101937
I0975_1240k	I2558_1240k	0.981	0.018	0.001	0.01	10773	0.0101937
I0975_1240k	MP4i	0.981	0.018	0.001	0.01	11280	0.0101937
I0976_1240k	I0978_1240k	0.981	0.019	0	0.01	24635	0.0101937
I0976_1240k	MP33	0.981	0.018	0.001	0.01	17298	0.0101937
I1356_1240k	I1479_1240k	0.981	0.019	0	0.01	240839	0.0101937
I1358_1240k	I2557_1240k	0.981	0.019	0	0.01	163331	0.0101937
I1358_1240k	MP45A	0.981	0.019	0	0.01	144213	0.0101937
I1396_1240k	I2560_1240k	0.981	0.019	0	0.01	34272	0.0101937
I1400_1240k	MIS7_1240k	0.981	0.018	0.001	0.01	26668	0.0101937
I14009_1240k	MP51	0.981	0.019	0	0.01	78550	0.0101937
I1743_1240k	I1744_1240k	0.981	0.019	0	0.01	192960	0.0101937
I1744_1240k	MIS3_1240k	0.981	0.019	0	0.01	317934	0.0101937
I2236_1240k	MP51	0.981	0.018	0	0.01	92212	0.0101937
I2238_1240k	MP33	0.981	0.018	0	0.01	13173	0.0101937
I2242_1240k	I2263_1240k	0.981	0.019	0	0.01	120047	0.0101937
I2252_1240k	MP84C	0.981	0.019	0	0.01	41035	0.0101937
I2262_1240k	MP84C	0.981	0.019	0	0.01	13124	0.0101937
I2264_1240k	MP55	0.981	0.019	0	0.01	20736	0.0101937
I2544_1240k	MP84A	0.981	0.019	0.001	0.01	100925	0.0101937
I2550_1240k	MP51	0.981	0.019	0.001	0.01	17190	0.0101937
I2560_1240k	MP45A	0.981	0.019	0	0.01	155159	0.0101937
MP27	I1396_1240k	0.981	0.019	0	0.01	21777	0.0101937
MP27	MP45A	0.981	0.018	0	0.01	107316	0.0101937
MP32	MP42A	0.981	0.019	0	0.01	64050	0.0101937
MP32	MP45A	0.981	0.018	0.001	0.01	126224	0.0101937
MP32	MP84A	0.981	0.019	0	0.01	62585	0.0101937
MP5A	MP78A	0.981	0.018	0	0.01	18112	0.0101937
MP71	MP84A	0.981	0.019	0	0.01	28690	0.0101937
PO124	I2545_1240k	0.981	0.018	0	0.01	41920	0.0101937
UC8-8168	MP55	0.981	0.018	0.001	0.01	15643	0.0101937
I0964_1240k	I2540_1240k	0.982	0.016	0.002	0.01	27445	0.0101833
I0966_1240k	I0976_1240k	0.982	0.016	0.002	0.01	28411	0.0101833
I1479_1240k	MP33	0.982	0.016	0.003	0.01	59413	0.0101833
I1743_1240k	I2563_1240k	0.982	0.016	0.002	0.01	11596	0.0101833
I1744_1240k	I2539_1240k	0.982	0.015	0.003	0.01	27847	0.0101833
I2557_1240k	MP23	0.982	0.016	0.002	0.01	106724	0.0101833
TA6	MP71	0.982	0.018	0.001	0.01	110465	0.0101833
I0968_1240k	I2237_1240k	0.983	0.014	0.003	0.01	22596	0.0101729
I0974_1240k	I2263_1240k	0.983	0.014	0.003	0.01	13482	0.0101729
I0977_1240k	MP4i	0.983	0.014	0.002	0.01	15629	0.0101729
I2252_1240k	I2262_1240k	0.983	0.013	0.004	0.01	33257	0.0101729
BJO248	MP84C	0.984	0.013	0.003	0.01	41793	0.0101626
I0969_1240k	I1743_1240k	0.984	0.013	0.003	0.01	21138	0.0101626
I1358_1240k	I2563_1240k	0.984	0.013	0.003	0.01	14142	0.0101626
MIS5_1240k	MP55	0.984	0.012	0.004	0.01	14692	0.0101626
I0965_1240k	I2545_1240k	0.985	0.009	0.006	0.01	22393	0.0101523
I0976_1240k	I14009_1240k	0.985	0.01	0.005	0.01	22739	0.0101523
I2237_1240k	I2550_1240k	0.985	0.009	0.006	0.01	11750	0.0101523
IO2_1240k	MP50A	0.985	0.011	0.004	0.01	37794	0.0101523
I0044_1240k	I0966_1240k	0.986	0.008	0.006	0.01	126997	0.010142
I1744_1240k	MIS7_1240k	0.986	0.008	0.006	0.01	286673	0.010142
PO124	MP4D	0.986	0.009	0.005	0.01	45943	0.010142
I2237_1240k	I2238_1240k	0.987	0.005	0.008	0.01	35260	0.0101317
MP27	I2539_1240k	0.987	0.006	0.007	0.01	18027	0.0101317
I0965_1240k	I2557_1240k	0.981	0.018	0	0.009	55229	0.00917431
I0972_1240k	MP51	0.981	0.019	0	0.009	18025	0.00917431
I2545_1240k	MP23	0.981	0.019	0	0.009	45978	0.00917431
I2560_1240k	MP77A	0.981	0.018	0	0.009	32940	0.00917431
I8351_1240k	MP9B	0.981	0.018	0	0.009	235152	0.00917431
MIS5_1240k	MP48B	0.981	0.018	0	0.009	62104	0.00917431
MP3	Clovis	0.981	0.019	0	0.009	448145	0.00917431
MP42B	MP4B	0.981	0.018	0	0.009	71501	0.00917431
MP45A	MP71	0.981	0.019	0	0.009	57514	0.00917431
PO124	MP5A	0.981	0.019	0	0.009	105783	0.00917431
TA6	MP23	0.981	0.019	0	0.009	205580	0.00917431
UC12-25	UC12-24	0.981	0.019	0	0.009	384231	0.00917431
2020-03-09	I0968_1240k	0.982	0.018	0	0.009	29468	0.00916497
BJO248	MP33	0.982	0.018	0.001	0.009	39223	0.00916497
CCA7-2	I2238_1240k	0.982	0.017	0	0.009	38067	0.00916497
I0964_1240k	I1479_1240k	0.982	0.017	0	0.009	38038	0.00916497
I0964_1240k	I2252_1240k	0.982	0.018	0	0.009	26052	0.00916497
I0964_1240k	MP84C	0.982	0.017	0	0.009	10527	0.00916497
I0965_1240k	I0967_1240k	0.982	0.018	0	0.009	30788	0.00916497
I0965_1240k	MP107B	0.982	0.018	0	0.009	17970	0.00916497
I0967_1240k	I0968_1240k	0.982	0.018	0	0.009	14312	0.00916497
I0967_1240k	I2557_1240k	0.982	0.018	0	0.009	71301	0.00916497
I0967_1240k	MP84C	0.982	0.018	0	0.009	23822	0.00916497
I0968_1240k	I2236_1240k	0.982	0.018	0	0.009	14747	0.00916497
I0968_1240k	I2250_1240k	0.982	0.018	0	0.009	15268	0.00916497
I0968_1240k	I2545_1240k	0.982	0.017	0	0.009	10373	0.00916497
I0969_1240k	I2558_1240k	0.982	0.018	0	0.009	16782	0.00916497
I0975_1240k	IO2_1240k	0.982	0.018	0	0.009	16777	0.00916497
I0976_1240k	MIS3_1240k	0.982	0.018	0	0.009	74114	0.00916497
I0976_1240k	MP4D	0.982	0.017	0	0.009	26322	0.00916497
I0978_1240k	MIS5_1240k	0.982	0.017	0	0.009	65569	0.00916497
I0979_1240k	TOY1-1_1240k	0.982	0.018	0	0.009	10737	0.00916497
I1356_1240k	MP50A	0.982	0.018	0	0.009	43770	0.00916497
I1358_1240k	MP4i	0.982	0.018	0	0.009	134578	0.00916497
I1396_1240k	I14009_1240k	0.982	0.018	0	0.009	12897	0.00916497
I1396_1240k	I2557_1240k	0.982	0.018	0	0.009	27470	0.00916497
I1400_1240k	MP45A	0.982	0.017	0	0.009	18830	0.00916497
I1744_1240k	MP55	0.982	0.018	0	0.009	21589	0.00916497
I2236_1240k	I2250_1240k	0.982	0.018	0	0.009	44546	0.00916497
I2236_1240k	MP23	0.982	0.017	0.001	0.009	57312	0.00916497
I2238_1240k	TOY4-5_1240k	0.982	0.018	0	0.009	46251	0.00916497
I2242_1240k	I2244_1240k	0.982	0.017	0	0.009	154192	0.00916497
I2242_1240k	MP42B	0.982	0.018	0	0.009	70711	0.00916497
I2243_1240k	TOY4-5_1240k	0.982	0.018	0	0.009	29989	0.00916497
I2250_1240k	MP84A	0.982	0.018	0	0.009	36663	0.00916497
I2251_1240k	I2550_1240k	0.982	0.018	0	0.009	19354	0.00916497
I2251_1240k	TOY1-1_1240k	0.982	0.018	0	0.009	276841	0.00916497
I2262_1240k	I2263_1240k	0.982	0.018	0	0.009	39770	0.00916497
I2262_1240k	MP42B	0.982	0.017	0	0.009	23607	0.00916497
I2262_1240k	TOY1-1_1240k	0.982	0.018	0	0.009	52021	0.00916497
I2539_1240k	I2558_1240k	0.982	0.018	0	0.009	13885	0.00916497
I2540_1240k	TOY7a_1240k	0.982	0.018	0	0.009	189794	0.00916497
I2557_1240k	MP42B	0.982	0.018	0.001	0.009	85435	0.00916497
I2558_1240k	MP77A	0.982	0.018	0	0.009	18962	0.00916497
I8351_1240k	MP4B	0.982	0.018	0	0.009	151311	0.00916497
LGA30	I0974_1240k	0.982	0.018	0	0.009	19538	0.00916497
MIS3_1240k	MP4i	0.982	0.018	0	0.009	173974	0.00916497
MIS5_1240k	MP5A	0.982	0.017	0.001	0.009	162765	0.00916497
MP107B	MP31A	0.982	0.018	0	0.009	13227	0.00916497
MP107B	MP42B	0.982	0.018	0	0.009	28423	0.00916497
MP27	I0964_1240k	0.982	0.017	0	0.009	27617	0.00916497
MP27	I0976_1240k	0.982	0.018	0	0.009	44507	0.00916497
MP42A	MP45A	0.982	0.018	0	0.009	57120	0.00916497
MP4E	MP9B	0.982	0.018	0	0.009	23961	0.00916497
T1S2	BJO249	0.982	0.017	0	0.009	10435	0.00916497
T4S1	I2262_1240k	0.982	0.018	0	0.009	55051	0.00916497
UC8-8168	I1400_1240k	0.982	0.018	0	0.009	20655	0.00916497
AZ66	MP4D	0.983	0.015	0.002	0.009	56552	0.00915565
BJO248	CUO18	0.983	0.016	0.001	0.009	79685	0.00915565
BJO248	I0965_1240k	0.983	0.017	0	0.009	43589	0.00915565
CCA7-2	I1356_1240k	0.983	0.017	0	0.009	195908	0.00915565
Clovis	MP5A	0.983	0.016	0.001	0.009	287868	0.00915565
CUO18	I2264_1240k	0.983	0.017	0	0.009	107756	0.00915565
I0045_1240k	I1744_1240k	0.983	0.017	0	0.009	132478	0.00915565
I0045_1240k	I2262_1240k	0.983	0.017	0	0.009	24681	0.00915565
I0324_1240k	MP9B	0.983	0.017	0	0.009	18448	0.00915565
I0966_1240k	I0969_1240k	0.983	0.017	0	0.009	13013	0.00915565
I0967_1240k	I2237_1240k	0.983	0.017	0	0.009	59713	0.00915565
I0976_1240k	I2558_1240k	0.983	0.017	0.001	0.009	37512	0.00915565
I0976_1240k	TOY7a_1240k	0.983	0.017	0	0.009	72481	0.00915565
I0978_1240k	I2236_1240k	0.983	0.017	0.001	0.009	35801	0.00915565
I0979_1240k	I8351_1240k	0.983	0.017	0	0.009	11112	0.00915565
I1356_1240k	I2549_1240k	0.983	0.015	0.002	0.009	210053	0.00915565
I1396_1240k	I2544_1240k	0.983	0.016	0	0.009	40323	0.00915565
I1396_1240k	I2549_1240k	0.983	0.017	0	0.009	30579	0.00915565
I14009_1240k	I1743_1240k	0.983	0.017	0	0.009	58405	0.00915565
I1479_1240k	I2558_1240k	0.983	0.017	0	0.009	128797	0.00915565
I1743_1240k	MP4i	0.983	0.017	0	0.009	101534	0.00915565
I1744_1240k	I2550_1240k	0.983	0.017	0	0.009	20476	0.00915565
I2236_1240k	I2252_1240k	0.983	0.017	0	0.009	66823	0.00915565
I2236_1240k	I2560_1240k	0.983	0.017	0	0.009	93541	0.00915565
I2243_1240k	I2252_1240k	0.983	0.017	0.001	0.009	22780	0.00915565
I2243_1240k	MP23	0.983	0.017	0	0.009	19447	0.00915565
I2244_1240k	I2263_1240k	0.983	0.017	0	0.009	186213	0.00915565
I2250_1240k	MP84C	0.983	0.017	0	0.009	28103	0.00915565
I2540_1240k	MP50A	0.983	0.017	0	0.009	28660	0.00915565
ISA1	BJO248	0.983	0.017	0	0.009	85902	0.00915565
LGA30	I2251_1240k	0.983	0.017	0	0.009	309826	0.00915565
MP3	I8351_1240k	0.983	0.015	0.002	0.009	281665	0.00915565
MP3	MP9B	0.983	0.017	0	0.009	265617	0.00915565
MP32	MP55	0.983	0.017	0	0.009	14858	0.00915565
MP4i	MP78A	0.983	0.017	0	0.009	12656	0.00915565
MP4i	MP84A	0.983	0.017	0	0.009	50794	0.00915565
MP63	MP51	0.983	0.015	0.001	0.009	280820	0.00915565
MP63	MP5A	0.983	0.017	0	0.009	259288	0.00915565
T4S1	T3S2	0.983	0.017	0	0.009	5810	0.00915565
TOY7a_1240k	MP107B	0.983	0.017	0	0.009	67155	0.00915565
UC12-24	I0969_1240k	0.983	0.015	0.002	0.009	29254	0.00915565
UC12-24	MP53A	0.983	0.017	0	0.009	12394	0.00915565
UC8-8168	I0964_1240k	0.983	0.017	0	0.009	33667	0.00915565
I0966_1240k	I2251_1240k	0.984	0.014	0.001	0.009	109277	0.00914634
I0969_1240k	TOY4-5_1240k	0.984	0.013	0.003	0.009	26127	0.00914634
I0976_1240k	I2544_1240k	0.984	0.013	0.003	0.009	78815	0.00914634
I0976_1240k	MP48B	0.984	0.014	0.002	0.009	21383	0.00914634
I0978_1240k	MP50A	0.984	0.016	0.001	0.009	15301	0.00914634
I1743_1240k	MP71	0.984	0.014	0.002	0.009	57576	0.00914634
I2237_1240k	I2251_1240k	0.984	0.014	0.002	0.009	165508	0.00914634
MP107B	MP33	0.984	0.014	0.002	0.009	15693	0.00914634
MP27	MP32	0.984	0.014	0.002	0.009	122066	0.00914634
MP45A	MP4E	0.984	0.015	0.001	0.009	16586	0.00914634
MP45A	MP51	0.984	0.012	0.003	0.009	160846	0.00914634
T1S1	MP42B	0.984	0.014	0.003	0.009	53735	0.00914634
CCA7-2	I0969_1240k	0.985	0.013	0.002	0.009	21669	0.00913706
I1358_1240k	MP71	0.985	0.012	0.003	0.009	73346	0.00913706
I2545_1240k	I2549_1240k	0.985	0.012	0.002	0.009	63073	0.00913706
MP27	I2563_1240k	0.985	0.013	0.002	0.009	10108	0.00913706
1945-03-01	CUO18	0.986	0.011	0.003	0.009	161217	0.00912779
I0324_1240k	I2560_1240k	0.986	0.011	0.003	0.009	18813	0.00912779
I2538_1240k	MIS5_1240k	0.986	0.01	0.003	0.009	51961	0.00912779
I2544_1240k	MP33	0.986	0.01	0.004	0.009	76741	0.00912779
I2560_1240k	MP32	0.986	0.011	0.003	0.009	172580	0.00912779
I2563_1240k	TOY1-1_1240k	0.986	0.011	0.003	0.009	15811	0.00912779
CCA7-2	I14009_1240k	0.987	0.007	0.006	0.009	59751	0.00911854
I0974_1240k	I2252_1240k	0.988	0.006	0.006	0.009	10980	0.00910931
T1S2	I0966_1240k	0.988	0.006	0.006	0.009	11302	0.00910931
MP27	MP42A	0.991	0.001	0.009	0.009	62135	0.00908174
1945-03-01	I2264_1240k	0.983	0.017	0	0.008	362618	0.00813835
2020-03-09	MP53A	0.983	0.017	0	0.008	10961	0.00813835
AZ66	I0324_1240k	0.983	0.017	0	0.008	12790	0.00813835
CCA7-2	I1400_1240k	0.983	0.017	0	0.008	18373	0.00813835
Clovis	I8351_1240k	0.983	0.017	0	0.008	333508	0.00813835
CUO8	I0966_1240k	0.983	0.016	0	0.008	77909	0.00813835
CUO8	I0969_1240k	0.983	0.017	0	0.008	21813	0.00813835
CUO8	I2252_1240k	0.983	0.017	0	0.008	119435	0.00813835
CVN4	I2252_1240k	0.983	0.017	0	0.008	208352	0.00813835
CVN4	I2264_1240k	0.983	0.017	0	0.008	372469	0.00813835
I0042_1240k	MP23	0.983	0.016	0	0.008	198770	0.00813835
I0045_1240k	I0965_1240k	0.983	0.017	0	0.008	35452	0.00813835
I0964_1240k	I17497_1240k	0.983	0.017	0	0.008	11424	0.00813835
I0965_1240k	MP77A	0.983	0.017	0	0.008	10151	0.00813835
I0965_1240k	MP84A	0.983	0.017	0	0.008	25113	0.00813835
I0976_1240k	I2236_1240k	0.983	0.016	0	0.008	26292	0.00813835
I0978_1240k	MP45A	0.983	0.016	0	0.008	60053	0.00813835
I1356_1240k	I1744_1240k	0.983	0.017	0	0.008	290865	0.00813835
I1356_1240k	I2557_1240k	0.983	0.016	0	0.008	189949	0.00813835
I1396_1240k	TOY4-5_1240k	0.983	0.016	0	0.008	30687	0.00813835
I17497_1240k	MP84C	0.983	0.017	0	0.008	17329	0.00813835
I2237_1240k	I2252_1240k	0.983	0.017	0	0.008	104539	0.00813835
I2538_1240k	MP48B	0.983	0.017	0	0.008	22989	0.00813835
I2545_1240k	I2558_1240k	0.983	0.016	0	0.008	42372	0.00813835
I2558_1240k	MP23	0.983	0.017	0	0.008	79944	0.00813835
MP3	MP4F	0.983	0.017	0	0.008	24159	0.00813835
MP45A	MP77A	0.983	0.017	0	0.008	22336	0.00813835
TA6	I1743_1240k	0.983	0.016	0	0.008	225288	0.00813835
UC12-24	I0976_1240k	0.983	0.017	0	0.008	65630	0.00813835
1945-03-01	CVN4	0.984	0.016	0	0.008	560280	0.00813008
1945-03-01	LGA30	0.984	0.016	0	0.008	485151	0.00813008
2020-03-09	I2250_1240k	0.984	0.016	0	0.008	101332	0.00813008
AZ66	I8351_1240k	0.984	0.015	0	0.008	150676	0.00813008
AZ66	MP55	0.984	0.016	0	0.008	11517	0.00813008
BJO248	I2263_1240k	0.984	0.016	0.001	0.008	117785	0.00813008
BJO249	I0968_1240k	0.984	0.016	0	0.008	11802	0.00813008
CUO18	I0969_1240k	0.984	0.016	0.001	0.008	10841	0.00813008
CUO18	I2252_1240k	0.984	0.016	0	0.008	60273	0.00813008
CVN4	I2250_1240k	0.984	0.016	0.001	0.008	148864	0.00813008
I0042_1240k	I17497_1240k	0.984	0.016	0	0.008	92704	0.00813008
I0042_1240k	MP55	0.984	0.015	0	0.008	24752	0.00813008
I0044_1240k	I0968_1240k	0.984	0.016	0	0.008	41062	0.00813008
I0044_1240k	I2252_1240k	0.984	0.015	0.001	0.008	195245	0.00813008
I0044_1240k	MP53A	0.984	0.015	0.001	0.008	14774	0.00813008
I0044_1240k	MP84C	0.984	0.016	0	0.008	81767	0.00813008
I0324_1240k	I2237_1240k	0.984	0.016	0	0.008	13397	0.00813008
I0964_1240k	I0966_1240k	0.984	0.016	0	0.008	18080	0.00813008
I0964_1240k	MP42A	0.984	0.016	0	0.008	14376	0.00813008
I0965_1240k	I2237_1240k	0.984	0.015	0	0.008	46157	0.00813008
I0965_1240k	I2244_1240k	0.984	0.015	0.001	0.008	69887	0.00813008
I0966_1240k	I2242_1240k	0.984	0.016	0	0.008	62504	0.00813008
I0967_1240k	I0977_1240k	0.984	0.016	0	0.008	10716	0.00813008
I0967_1240k	I1479_1240k	0.984	0.016	0	0.008	88783	0.00813008
I0967_1240k	I2242_1240k	0.984	0.016	0	0.008	57441	0.00813008
I0967_1240k	TOY1-1_1240k	0.984	0.016	0	0.008	97009	0.00813008
I0968_1240k	I1358_1240k	0.984	0.016	0	0.008	30527	0.00813008
I0968_1240k	MP42A	0.984	0.016	0	0.008	11969	0.00813008
I0972_1240k	I1743_1240k	0.984	0.016	0	0.008	13775	0.00813008
I0974_1240k	I2237_1240k	0.984	0.016	0	0.008	10691	0.00813008
I0975_1240k	MP4B	0.984	0.016	0	0.008	11361	0.00813008
I0976_1240k	I2238_1240k	0.984	0.015	0.001	0.008	13842	0.00813008
I0976_1240k	I2560_1240k	0.984	0.016	0	0.008	63015	0.00813008
I0976_1240k	MP45A	0.984	0.016	0	0.008	44729	0.00813008
I0978_1240k	I2545_1240k	0.984	0.016	0	0.008	27273	0.00813008
I0978_1240k	MP33	0.984	0.015	0	0.008	23037	0.00813008
I1356_1240k	MP23	0.984	0.016	0	0.008	151164	0.00813008
I1358_1240k	MP32	0.984	0.016	0	0.008	160880	0.00813008
I1358_1240k	MP55	0.984	0.016	0	0.008	17013	0.00813008
I1396_1240k	I1743_1240k	0.984	0.015	0.001	0.008	25950	0.00813008
I1396_1240k	I2540_1240k	0.984	0.016	0	0.008	24342	0.00813008
I1396_1240k	MP32	0.984	0.016	0	0.008	27843	0.00813008
I14009_1240k	I1479_1240k	0.984	0.016	0	0.008	77202	0.00813008
I14009_1240k	I2557_1240k	0.984	0.016	0	0.008	62131	0.00813008
I14009_1240k	MP48B	0.984	0.016	0	0.008	26426	0.00813008
I1479_1240k	I1744_1240k	0.984	0.016	0.001	0.008	260271	0.00813008
I1479_1240k	I2549_1240k	0.984	0.016	0	0.008	188974	0.00813008
I1479_1240k	MP32	0.984	0.016	0	0.008	168163	0.00813008
I1743_1240k	I2236_1240k	0.984	0.016	0	0.008	69471	0.00813008
I1743_1240k	I2557_1240k	0.984	0.015	0	0.008	129139	0.00813008
I1744_1240k	MP45A	0.984	0.016	0	0.008	181818	0.00813008
I17497_1240k	I2560_1240k	0.984	0.016	0	0.008	64678	0.00813008
I17497_1240k	MP32	0.984	0.016	0	0.008	50123	0.00813008
I2236_1240k	MP32	0.984	0.016	0	0.008	72526	0.00813008
I2236_1240k	MP71	0.984	0.016	0	0.008	33509	0.00813008
I2237_1240k	I2264_1240k	0.984	0.015	0.001	0.008	172334	0.00813008
I2237_1240k	I2538_1240k	0.984	0.016	0	0.008	45094	0.00813008
I2242_1240k	I2539_1240k	0.984	0.015	0.001	0.008	15955	0.00813008
I2243_1240k	I2263_1240k	0.984	0.016	0	0.008	26595	0.00813008
I2252_1240k	MP4E	0.984	0.016	0	0.008	16418	0.00813008
I2538_1240k	I8351_1240k	0.984	0.015	0	0.008	70922	0.00813008
I2538_1240k	MP23	0.984	0.016	0	0.008	40914	0.00813008
I2539_1240k	I2540_1240k	0.984	0.016	0	0.008	17613	0.00813008
I2544_1240k	I2557_1240k	0.984	0.016	0	0.008	218609	0.00813008
I2544_1240k	MP51	0.984	0.016	0	0.008	279580	0.00813008
I2545_1240k	MP32	0.984	0.016	0	0.008	55746	0.00813008
I2545_1240k	MP45A	0.984	0.016	0	0.008	50039	0.00813008
I2549_1240k	I2557_1240k	0.984	0.016	0	0.008	150845	0.00813008
I2557_1240k	MP51	0.984	0.016	0	0.008	171017	0.00813008
I2558_1240k	MP48B	0.984	0.015	0.001	0.008	44214	0.00813008
I2560_1240k	MP42A	0.984	0.015	0.001	0.008	82282	0.00813008
I2560_1240k	MP4i	0.984	0.016	0	0.008	140771	0.00813008
IO1_1240k	MP4B	0.984	0.016	0	0.008	13999	0.00813008
ISA1	BJO243	0.984	0.016	0	0.008	64758	0.00813008
ISA1	BJO249	0.984	0.016	0	0.008	50827	0.00813008
ISA1	CUO18	0.984	0.015	0	0.008	52256	0.00813008
ISA1	I2242_1240k	0.984	0.016	0	0.008	67174	0.00813008
ISA1	I2243_1240k	0.984	0.016	0	0.008	14108	0.00813008
ISA1	I8351_1240k	0.984	0.016	0	0.008	109041	0.00813008
ISA1	TOY4-5_1240k	0.984	0.016	0	0.008	104915	0.00813008
LGA30	I0044_1240k	0.984	0.016	0	0.008	418085	0.00813008
LGA30	I2252_1240k	0.984	0.015	0	0.008	178122	0.00813008
MIS3_1240k	MP71	0.984	0.016	0	0.008	93945	0.00813008
MIS7_1240k	MP42A	0.984	0.015	0	0.008	91074	0.00813008
MP23	MP48B	0.984	0.016	0	0.008	49477	0.00813008
MP23	MP55	0.984	0.016	0	0.008	11569	0.00813008
MP23	MP77A	0.984	0.016	0	0.008	20728	0.00813008
MP27	I0042_1240k	0.984	0.016	0	0.008	262170	0.00813008
MP27	I2558_1240k	0.984	0.016	0.001	0.008	89738	0.00813008
MP61	MP107B	0.984	0.016	0	0.008	44156	0.00813008
MP61	MP42B	0.984	0.016	0	0.008	82196	0.00813008
PO124	MIS5_1240k	0.984	0.016	0	0.008	96381	0.00813008
PO124	TOY7a_1240k	0.984	0.016	0	0.008	158665	0.00813008
T1S2	BJO252	0.984	0.015	0	0.008	13034	0.00813008
T4S1	I2263_1240k	0.984	0.016	0	0.008	209794	0.00813008
TOY4-5_1240k	MP4D	0.984	0.016	0	0.008	86196	0.00813008
UC12-20	I0324_1240k	0.984	0.016	0	0.008	24212	0.00813008
UC12-20	I1396_1240k	0.984	0.016	0	0.008	36042	0.00813008
UC12-20	I17497_1240k	0.984	0.016	0	0.008	82462	0.00813008
UC12-20	I2238_1240k	0.984	0.016	0	0.008	59036	0.00813008
UC12-24	I0967_1240k	0.984	0.015	0	0.008	92887	0.00813008
UC12-24	I2237_1240k	0.984	0.016	0	0.008	159471	0.00813008
UC8-8173	I0971_1240k	0.984	0.016	0	0.008	11914	0.00813008
AZ66	MP5A	0.985	0.015	0	0.008	129861	0.00812183
BJO243	TOY4-5_1240k	0.985	0.015	0	0.008	116322	0.00812183
BJO248	I2252_1240k	0.985	0.014	0.001	0.008	95710	0.00812183
BJO249	I2237_1240k	0.985	0.015	0	0.008	57348	0.00812183
CCA7-2	I2236_1240k	0.985	0.015	0	0.008	71867	0.00812183
CCA7-2	I2560_1240k	0.985	0.015	0	0.008	177330	0.00812183
Clovis	MP4E	0.985	0.015	0	0.008	38242	0.00812183
CUO18	I2251_1240k	0.985	0.015	0	0.008	104179	0.00812183
CUO8	I1396_1240k	0.985	0.015	0	0.008	22699	0.00812183
CUO8	MP55	0.985	0.015	0	0.008	14259	0.00812183
CVN4	I0968_1240k	0.985	0.015	0	0.008	43848	0.00812183
I0042_1240k	I0972_1240k	0.985	0.013	0.002	0.008	26212	0.00812183
I0042_1240k	I1479_1240k	0.985	0.015	0	0.008	307753	0.00812183
I0042_1240k	I2545_1240k	0.985	0.015	0	0.008	107571	0.00812183
I0042_1240k	MP71	0.985	0.015	0	0.008	107730	0.00812183
I0044_1240k	I0974_1240k	0.985	0.015	0	0.008	20764	0.00812183
I0044_1240k	TOY1-1_1240k	0.985	0.015	0	0.008	344242	0.00812183
I0045_1240k	I0968_1240k	0.985	0.014	0.001	0.008	16757	0.00812183
I0324_1240k	I2549_1240k	0.985	0.015	0	0.008	16325	0.00812183
I0965_1240k	I2251_1240k	0.985	0.015	0	0.008	78266	0.00812183
I0966_1240k	I2243_1240k	0.985	0.015	0	0.008	13768	0.00812183
I0966_1240k	I2264_1240k	0.985	0.015	0	0.008	111297	0.00812183
I0966_1240k	MIS6_1240k	0.985	0.015	0	0.008	17718	0.00812183
I0966_1240k	MP9B	0.985	0.015	0	0.008	95740	0.00812183
I0966_1240k	TOY4-5_1240k	0.985	0.015	0	0.008	91366	0.00812183
I0967_1240k	I2251_1240k	0.985	0.015	0	0.008	100111	0.00812183
I0967_1240k	MP84A	0.985	0.015	0	0.008	32303	0.00812183
I0968_1240k	MP45A	0.985	0.015	0	0.008	23618	0.00812183
I0968_1240k	TOY1-1_1240k	0.985	0.015	0	0.008	34790	0.00812183
I0969_1240k	MP5A	0.985	0.015	0	0.008	25757	0.00812183
I0969_1240k	MP71	0.985	0.015	0	0.008	10040	0.00812183
I0972_1240k	I2251_1240k	0.985	0.015	0	0.008	20514	0.00812183
I0972_1240k	MP23	0.985	0.014	0.001	0.008	11439	0.00812183
I0976_1240k	I17497_1240k	0.985	0.015	0	0.008	18285	0.00812183
I0976_1240k	I2538_1240k	0.985	0.015	0	0.008	19099	0.00812183
I0976_1240k	MP50A	0.985	0.015	0	0.008	11554	0.00812183
I0978_1240k	I2544_1240k	0.985	0.015	0	0.008	106390	0.00812183
I0978_1240k	MP4i	0.985	0.014	0.001	0.008	52941	0.00812183
I0979_1240k	I2264_1240k	0.985	0.015	0	0.008	11341	0.00812183
I1358_1240k	I2539_1240k	0.985	0.014	0	0.008	22823	0.00812183
I1358_1240k	MP84A	0.985	0.015	0	0.008	74470	0.00812183
I1396_1240k	MP71	0.985	0.015	0	0.008	12733	0.00812183
I1400_1240k	I2549_1240k	0.985	0.015	0	0.008	22900	0.00812183
I14009_1240k	I2538_1240k	0.985	0.015	0	0.008	24239	0.00812183
I1479_1240k	MP71	0.985	0.015	0	0.008	76637	0.00812183
I1743_1240k	I2538_1240k	0.985	0.015	0	0.008	49557	0.00812183
I1743_1240k	MP32	0.985	0.014	0.001	0.008	126861	0.00812183
I1743_1240k	TOY7a_1240k	0.985	0.015	0	0.008	185908	0.00812183
I1744_1240k	MP4i	0.985	0.015	0	0.008	166708	0.00812183
I17497_1240k	IO2_1240k	0.985	0.015	0	0.008	59767	0.00812183
I17497_1240k	MP48B	0.985	0.015	0	0.008	22927	0.00812183
I17497_1240k	MP84A	0.985	0.015	0	0.008	22948	0.00812183
I2236_1240k	I2237_1240k	0.985	0.015	0	0.008	66635	0.00812183
I2236_1240k	I2242_1240k	0.985	0.015	0	0.008	64676	0.00812183
I2236_1240k	I2549_1240k	0.985	0.015	0	0.008	82865	0.00812183
I2238_1240k	I2251_1240k	0.985	0.015	0.001	0.008	54129	0.00812183
I2238_1240k	MP84A	0.985	0.014	0.001	0.008	17146	0.00812183
I2242_1240k	MP50A	0.985	0.013	0.002	0.008	26103	0.00812183
I2242_1240k	MP9B	0.985	0.013	0.001	0.008	142099	0.00812183
I2243_1240k	MIS5_1240k	0.985	0.015	0	0.008	25146	0.00812183
I2243_1240k	MP9B	0.985	0.015	0	0.008	31035	0.00812183
I2251_1240k	I2558_1240k	0.985	0.015	0	0.008	145115	0.00812183
I2252_1240k	MP33	0.985	0.015	0	0.008	40937	0.00812183
I2252_1240k	MP42B	0.985	0.013	0.002	0.008	74935	0.00812183
I2539_1240k	TOY7a_1240k	0.985	0.015	0	0.008	28607	0.00812183
I2540_1240k	I2558_1240k	0.985	0.015	0	0.008	93974	0.00812183
I2540_1240k	MIS7_1240k	0.985	0.015	0	0.008	174164	0.00812183
I2540_1240k	MP33	0.985	0.015	0	0.008	43272	0.00812183
I2540_1240k	MP48B	0.985	0.014	0.001	0.008	56465	0.00812183
I2544_1240k	I2558_1240k	0.985	0.014	0.001	0.008	162106	0.00812183
I2544_1240k	MP48B	0.985	0.015	0	0.008	103032	0.00812183
I2550_1240k	I2557_1240k	0.985	0.015	0.001	0.008	13705	0.00812183
I2557_1240k	MP107B	0.985	0.015	0	0.008	43978	0.00812183
I2560_1240k	MP71	0.985	0.015	0	0.008	78616	0.00812183
I2563_1240k	TOY7a_1240k	0.985	0.014	0.001	0.008	16794	0.00812183
I8351_1240k	IO1_1240k	0.985	0.015	0	0.008	22720	0.00812183
IO2_1240k	MP107B	0.985	0.015	0	0.008	53599	0.00812183
IO2_1240k	MP5A	0.985	0.015	0	0.008	192440	0.00812183
ISA1	I2237_1240k	0.985	0.013	0.002	0.008	67795	0.00812183
ISA1	I2250_1240k	0.985	0.015	0	0.008	48921	0.00812183
ISA1	I2263_1240k	0.985	0.015	0	0.008	83865	0.00812183
ISA1	MP77A	0.985	0.015	0	0.008	16830	0.00812183
MIS6_1240k	MP42A	0.985	0.015	0	0.008	15242	0.00812183
MP23	MP84A	0.985	0.015	0	0.008	49624	0.00812183
MP27	I2557_1240k	0.985	0.015	0	0.008	122882	0.00812183
MP3	I0045_1240k	0.985	0.015	0	0.008	138871	0.00812183
MP3	MP63	0.985	0.015	0	0.008	375691	0.00812183
MP32	MP50A	0.985	0.014	0.001	0.008	31757	0.00812183
MP33	MP42B	0.985	0.015	0	0.008	30324	0.00812183
MP33	MP9B	0.985	0.015	0	0.008	60203	0.00812183
MP42A	MP48B	0.985	0.015	0	0.008	29638	0.00812183
MP4D	MP84C	0.985	0.015	0	0.008	24873	0.00812183
MP4i	MP51	0.985	0.014	0.002	0.008	142021	0.00812183
MP51	MP53A	0.985	0.015	0	0.008	10695	0.00812183
MP61	MP5A	0.985	0.015	0	0.008	155374	0.00812183
PO124	IO1_1240k	0.985	0.015	0	0.008	10426	0.00812183
PO124	MP50A	0.985	0.015	0	0.008	21263	0.00812183
T1S1	I2243_1240k	0.985	0.015	0.001	0.008	16139	0.00812183
T1S2	TOY4-5_1240k	0.985	0.015	0	0.008	24722	0.00812183
T3S1	BJO248	0.985	0.015	0	0.008	34715	0.00812183
T4S1	I0965_1240k	0.985	0.015	0	0.008	80403	0.00812183
TA6	I0978_1240k	0.985	0.014	0.001	0.008	118335	0.00812183
TA6	MIS5_1240k	0.985	0.014	0.001	0.008	256665	0.00812183
TE13	MP42B	0.985	0.014	0.001	0.008	101636	0.00812183
TE13	MP4D	0.985	0.015	0	0.008	83905	0.00812183
TOY1-1_1240k	MP84C	0.985	0.013	0.002	0.008	67421	0.00812183
TOY1-1_1240k	TOY4-5_1240k	0.985	0.014	0.001	0.008	240071	0.00812183
UC12-12	I0969_1240k	0.985	0.015	0.001	0.008	29537	0.00812183
UC12-20	I0044_1240k	0.985	0.015	0	0.008	428038	0.00812183
UC12-20	UC12-25	0.985	0.015	0	0.008	447470	0.00812183
UC12-25	I0324_1240k	0.985	0.014	0.001	0.008	24147	0.00812183
UC12-25	I0974_1240k	0.985	0.015	0	0.008	19764	0.00812183
UC8-8168	I0975_1240k	0.985	0.014	0.002	0.008	15920	0.00812183
UC8-8168	MP107B	0.985	0.015	0	0.008	49522	0.00812183
UC8-8173	UC12-24	0.985	0.014	0.001	0.008	384929	0.00812183
1945-03-01	MP53A	0.986	0.012	0.002	0.008	15867	0.00811359
BJO249	MP4D	0.986	0.013	0.002	0.008	32970	0.00811359
I0042_1240k	I1400_1240k	0.986	0.012	0.002	0.008	32826	0.00811359
I0044_1240k	MP78A	0.986	0.013	0.001	0.008	27012	0.00811359
I0966_1240k	I2538_1240k	0.986	0.012	0.001	0.008	30003	0.00811359
I0967_1240k	I2236_1240k	0.986	0.014	0.001	0.008	38572	0.00811359
I0975_1240k	I1358_1240k	0.986	0.014	0.001	0.008	17083	0.00811359
I0976_1240k	MP23	0.986	0.012	0.002	0.008	38749	0.00811359
I1396_1240k	MP23	0.986	0.013	0.001	0.008	20555	0.00811359
I1744_1240k	MP77A	0.986	0.011	0.003	0.008	39074	0.00811359
I17497_1240k	I2549_1240k	0.986	0.012	0.001	0.008	55245	0.00811359
I2243_1240k	I2250_1240k	0.986	0.013	0.001	0.008	15000	0.00811359
I2539_1240k	MIS3_1240k	0.986	0.012	0.002	0.008	28909	0.00811359
I2545_1240k	MP4i	0.986	0.012	0.002	0.008	47199	0.00811359
I8351_1240k	MP31A	0.986	0.012	0.002	0.008	53653	0.00811359
MP27	I2236_1240k	0.986	0.013	0.001	0.008	66005	0.00811359
T1S1	I2237_1240k	0.986	0.012	0.002	0.008	76851	0.00811359
T1S2	MP4B	0.986	0.013	0.001	0.008	16361	0.00811359
TA6	I1744_1240k	0.986	0.012	0.001	0.008	387409	0.00811359
BJO248	MP42B	0.987	0.01	0.003	0.008	67766	0.00810537
CCA7-2	I1743_1240k	0.987	0.011	0.002	0.008	124336	0.00810537
CUO18	MP31A	0.987	0.01	0.003	0.008	23006	0.00810537
I0045_1240k	I2237_1240k	0.987	0.011	0.002	0.008	76428	0.00810537
I0976_1240k	MP4i	0.987	0.01	0.003	0.008	39420	0.00810537
I1358_1240k	I2264_1240k	0.987	0.009	0.004	0.008	245237	0.00810537
IO2_1240k	MP4E	0.987	0.011	0.003	0.008	23447	0.00810537
MIS5_1240k	MP33	0.987	0.011	0.002	0.008	47664	0.00810537
MIS7_1240k	MP4i	0.987	0.011	0.003	0.008	157300	0.00810537
BJO249	I2539_1240k	0.988	0.009	0.003	0.008	10088	0.00809717
I0965_1240k	MP71	0.988	0.008	0.004	0.008	25188	0.00809717
I0966_1240k	MP51	0.988	0.008	0.004	0.008	96941	0.00809717
I1744_1240k	I2558_1240k	0.988	0.01	0.003	0.008	152959	0.00809717
I2237_1240k	TOY1-1_1240k	0.988	0.009	0.003	0.008	161951	0.00809717
I2238_1240k	MP4D	0.988	0.008	0.004	0.008	20480	0.00809717
I2250_1240k	MP48B	0.988	0.008	0.004	0.008	37090	0.00809717
ISA1	I2264_1240k	0.988	0.008	0.004	0.008	121891	0.00809717
LGA30	I0969_1240k	0.988	0.009	0.003	0.008	32942	0.00809717
T3S1	TOY1-1_1240k	0.988	0.008	0.004	0.008	50664	0.00809717
TOY7a_1240k	MP23	0.988	0.008	0.004	0.008	166238	0.00809717
I0324_1240k	TOY1-1_1240k	0.989	0.006	0.005	0.008	20901	0.00808898
I0976_1240k	I2557_1240k	0.989	0.006	0.005	0.008	49262	0.00808898
I17497_1240k	MP50A	0.989	0.006	0.006	0.008	11638	0.00808898
MIS3_1240k	MP42A	0.989	0.005	0.006	0.008	101118	0.00808898
MP32	MP4i	0.989	0.007	0.005	0.008	110345	0.00808898
MP50A	MP9B	0.989	0.008	0.004	0.008	40116	0.00808898
UC12-12	I0964_1240k	0.989	0.008	0.004	0.008	41610	0.00808898
I0965_1240k	I2264_1240k	0.99	0.003	0.007	0.008	79588	0.00808081
I2538_1240k	MP42A	0.99	0.003	0.007	0.008	24724	0.00808081
MP32	MP78A	0.99	0.005	0.005	0.008	15261	0.00808081
MP63	MP4B	0.99	0.004	0.006	0.008	181766	0.00808081
UC12-20	UC12-12	0.99	0.003	0.007	0.008	382999	0.00808081
CUO18	I0964_1240k	0.991	0.003	0.006	0.008	15578	0.00807265
T3S1	I2242_1240k	0.991	0.002	0.007	0.008	29557	0.00807265
2020-03-09	TOY1-1_1240k	0.985	0.015	0	0.007	258968	0.0071066
CCA7-2	I2544_1240k	0.985	0.015	0	0.007	245542	0.0071066
CCA7-2	MP55	0.985	0.014	0	0.007	14026	0.0071066
CUO18	I1743_1240k	0.985	0.015	0	0.007	62959	0.0071066
CUO8	MP33	0.985	0.015	0	0.007	49262	0.0071066
I0042_1240k	I1356_1240k	0.985	0.014	0	0.007	343024	0.0071066
I0045_1240k	I0976_1240k	0.985	0.015	0	0.007	31742	0.0071066
I0965_1240k	I14009_1240k	0.985	0.015	0	0.007	25483	0.0071066
I0965_1240k	I2538_1240k	0.985	0.015	0	0.007	21263	0.0071066
I0966_1240k	I2252_1240k	0.985	0.015	0	0.007	66422	0.0071066
I0967_1240k	I2549_1240k	0.985	0.015	0	0.007	78774	0.0071066
I0968_1240k	I2244_1240k	0.985	0.015	0	0.007	32882	0.0071066
I0968_1240k	I2263_1240k	0.985	0.014	0	0.007	27542	0.0071066
I0969_1240k	I1479_1240k	0.985	0.015	0	0.007	27525	0.0071066
I0969_1240k	MP4D	0.985	0.015	0	0.007	11492	0.0071066
I0969_1240k	TOY1-1_1240k	0.985	0.015	0	0.007	29808	0.0071066
I0974_1240k	I2540_1240k	0.985	0.014	0	0.007	11775	0.0071066
I0974_1240k	I8351_1240k	0.985	0.015	0	0.007	17656	0.0071066
I1396_1240k	I2263_1240k	0.985	0.015	0	0.007	29250	0.0071066
I1479_1240k	MP45A	0.985	0.014	0	0.007	150739	0.0071066
I1744_1240k	I2557_1240k	0.985	0.014	0	0.007	204238	0.0071066
I2238_1240k	I2545_1240k	0.985	0.015	0	0.007	16171	0.0071066
I2540_1240k	MIS5_1240k	0.985	0.015	0	0.007	125075	0.0071066
I2540_1240k	MP4D	0.985	0.015	0	0.007	64949	0.0071066
I2544_1240k	I2549_1240k	0.985	0.014	0	0.007	242356	0.0071066
I2544_1240k	MP50A	0.985	0.015	0	0.007	50418	0.0071066
I2545_1240k	I2560_1240k	0.985	0.014	0	0.007	72777	0.0071066
I2549_1240k	MP84A	0.985	0.014	0	0.007	67933	0.0071066
I2558_1240k	MP50A	0.985	0.015	0	0.007	23865	0.0071066
ISA1	I0045_1240k	0.985	0.015	0	0.007	54452	0.0071066
LGA30	I0979_1240k	0.985	0.015	0	0.007	11591	0.0071066
MIS5_1240k	MP4i	0.985	0.015	0	0.007	112401	0.0071066
MP23	MP42A	0.985	0.015	0	0.007	51628	0.0071066
MP31A	MP42A	0.985	0.015	0	0.007	19504	0.0071066
MP48B	MP71	0.985	0.015	0	0.007	27348	0.0071066
MP4D	MP77A	0.985	0.014	0	0.007	13351	0.0071066
MP50A	MP5A	0.985	0.015	0	0.007	38111	0.0071066
MP61	I8351_1240k	0.985	0.014	0	0.007	178414	0.0071066
MP61	MP50A	0.985	0.015	0	0.007	30767	0.0071066
TE13	I0324_1240k	0.985	0.014	0	0.007	18745	0.0071066
UC12-24	I0979_1240k	0.985	0.015	0	0.007	10235	0.0071066
UC12-24	MP84C	0.985	0.014	0	0.007	68607	0.0071066
UC8-8168	I1743_1240k	0.985	0.015	0	0.007	137499	0.0071066
2020-03-09	CUO8	0.986	0.014	0	0.007	240464	0.00709939
2020-03-09	I0975_1240k	0.986	0.014	0	0.007	17512	0.00709939
2020-03-09	I2251_1240k	0.986	0.014	0	0.007	244877	0.00709939
2020-03-09	MP32	0.986	0.013	0	0.007	158810	0.00709939
AZ66	Clovis	0.986	0.013	0	0.007	272300	0.00709939
AZ66	MP3	0.986	0.014	0	0.007	204109	0.00709939
BJO243	I0964_1240k	0.986	0.014	0	0.007	19714	0.00709939
BJO243	I2262_1240k	0.986	0.014	0	0.007	24370	0.00709939
BJO248	BJO243	0.986	0.014	0	0.007	99446	0.00709939
BJO248	I14009_1240k	0.986	0.014	0	0.007	47692	0.00709939
BJO248	I2262_1240k	0.986	0.014	0	0.007	31021	0.00709939
BJO249	MP31A	0.986	0.013	0	0.007	22200	0.00709939
BJO249	MP42B	0.986	0.014	0	0.007	39984	0.00709939
BJO249	MP84C	0.986	0.014	0	0.007	25042	0.00709939
CCA7-2	I2549_1240k	0.986	0.013	0	0.007	151166	0.00709939
CCA7-2	I2558_1240k	0.986	0.014	0	0.007	97984	0.00709939
CCA7-2	MP27	0.986	0.014	0	0.007	160519	0.00709939
CUO18	I14009_1240k	0.986	0.014	0	0.007	30291	0.00709939
CUO18	MP33	0.986	0.014	0	0.007	24694	0.00709939
CVN4	I0045_1240k	0.986	0.013	0	0.007	166526	0.00709939
CVN4	I2251_1240k	0.986	0.014	0	0.007	362957	0.00709939
CVN4	MP50A	0.986	0.014	0	0.007	56335	0.00709939
I0042_1240k	I2557_1240k	0.986	0.014	0	0.007	236630	0.00709939
I0044_1240k	I0979_1240k	0.986	0.014	0	0.007	12531	0.00709939
I0044_1240k	I2237_1240k	0.986	0.014	0	0.007	193814	0.00709939
I0044_1240k	I2251_1240k	0.986	0.014	0	0.007	335415	0.00709939
I0044_1240k	MP84A	0.986	0.014	0	0.007	105432	0.00709939
I0045_1240k	I0964_1240k	0.986	0.014	0	0.007	19435	0.00709939
I0045_1240k	I0967_1240k	0.986	0.013	0.001	0.007	45562	0.00709939
I0045_1240k	I1396_1240k	0.986	0.014	0	0.007	17160	0.00709939
I0045_1240k	MP51	0.986	0.014	0	0.007	111376	0.00709939
I0045_1240k	MP84A	0.986	0.013	0.001	0.007	40406	0.00709939
I0964_1240k	I1358_1240k	0.986	0.013	0.001	0.007	35984	0.00709939
I0966_1240k	MP4B	0.986	0.014	0	0.007	62169	0.00709939
I0966_1240k	MP84C	0.986	0.014	0	0.007	26458	0.00709939
I0967_1240k	I17497_1240k	0.986	0.014	0	0.007	26392	0.00709939
I0967_1240k	I2250_1240k	0.986	0.014	0	0.007	40909	0.00709939
I0967_1240k	TOY4-5_1240k	0.986	0.014	0	0.007	83362	0.00709939
I0968_1240k	I1356_1240k	0.986	0.014	0	0.007	35789	0.00709939
I0968_1240k	I1479_1240k	0.986	0.014	0	0.007	32406	0.00709939
I0968_1240k	I2252_1240k	0.986	0.014	0	0.007	22993	0.00709939
I0969_1240k	I1358_1240k	0.986	0.014	0	0.007	25861	0.00709939
I0969_1240k	MIS7_1240k	0.986	0.014	0	0.007	29637	0.00709939
I0969_1240k	MP4i	0.986	0.013	0	0.007	17467	0.00709939
I0972_1240k	I1479_1240k	0.986	0.014	0	0.007	18203	0.00709939
I0972_1240k	I2237_1240k	0.986	0.013	0	0.007	12137	0.00709939
I0972_1240k	I2558_1240k	0.986	0.014	0	0.007	11026	0.00709939
I0972_1240k	TOY4-5_1240k	0.986	0.013	0	0.007	17458	0.00709939
I0974_1240k	MP5A	0.986	0.013	0	0.007	15033	0.00709939
I0976_1240k	I1356_1240k	0.986	0.014	0	0.007	68804	0.00709939
I0976_1240k	I1358_1240k	0.986	0.014	0	0.007	58821	0.00709939
I0976_1240k	IO2_1240k	0.986	0.013	0	0.007	57439	0.00709939
I0976_1240k	MIS5_1240k	0.986	0.014	0	0.007	48843	0.00709939
I0976_1240k	MP51	0.986	0.014	0	0.007	62401	0.00709939
I0977_1240k	I1356_1240k	0.986	0.014	0	0.007	27226	0.00709939
I0977_1240k	I1358_1240k	0.986	0.014	0	0.007	23565	0.00709939
I0977_1240k	I2560_1240k	0.986	0.014	0	0.007	24867	0.00709939
I0978_1240k	I1356_1240k	0.986	0.014	0.001	0.007	92807	0.00709939
I0978_1240k	I1743_1240k	0.986	0.014	0	0.007	62883	0.00709939
I0978_1240k	I2549_1240k	0.986	0.014	0	0.007	73432	0.00709939
I1356_1240k	I2251_1240k	0.986	0.014	0	0.007	275709	0.00709939
I1358_1240k	I2252_1240k	0.986	0.014	0	0.007	143131	0.00709939
I1358_1240k	MP48B	0.986	0.014	0	0.007	75553	0.00709939
I1400_1240k	I2236_1240k	0.986	0.014	0.001	0.007	11177	0.00709939
I1400_1240k	I2251_1240k	0.986	0.013	0.001	0.007	28294	0.00709939
I1400_1240k	MIS5_1240k	0.986	0.014	0	0.007	19869	0.00709939
I14009_1240k	I2549_1240k	0.986	0.014	0	0.007	68395	0.00709939
I1479_1240k	I17497_1240k	0.986	0.014	0	0.007	63554	0.00709939
I1479_1240k	I2238_1240k	0.986	0.014	0	0.007	47747	0.00709939
I1479_1240k	I2544_1240k	0.986	0.014	0	0.007	280514	0.00709939
I1743_1240k	I2544_1240k	0.986	0.014	0.001	0.007	204069	0.00709939
I1743_1240k	I2545_1240k	0.986	0.014	0	0.007	52299	0.00709939
I1743_1240k	IO1_1240k	0.986	0.013	0.001	0.007	15835	0.00709939
I1743_1240k	MP33	0.986	0.014	0	0.007	44485	0.00709939
I1743_1240k	MP42A	0.986	0.014	0	0.007	59725	0.00709939
I1743_1240k	MP78A	0.986	0.014	0	0.007	14159	0.00709939
I1744_1240k	I2549_1240k	0.986	0.014	0	0.007	225763	0.00709939
I1744_1240k	MIS6_1240k	0.986	0.014	0	0.007	47518	0.00709939
I17497_1240k	I2538_1240k	0.986	0.014	0	0.007	18918	0.00709939
I17497_1240k	MIS7_1240k	0.986	0.014	0	0.007	70563	0.00709939
I2236_1240k	I2238_1240k	0.986	0.014	0	0.007	22825	0.00709939
I2236_1240k	MP50A	0.986	0.014	0	0.007	17171	0.00709939
I2236_1240k	MP84A	0.986	0.014	0	0.007	33213	0.00709939
I2236_1240k	MP84C	0.986	0.014	0	0.007	25611	0.00709939
I2237_1240k	I2243_1240k	0.986	0.014	0	0.007	22963	0.00709939
I2238_1240k	I2244_1240k	0.986	0.014	0	0.007	51743	0.00709939
I2238_1240k	MP71	0.986	0.014	0	0.007	17436	0.00709939
I2242_1240k	MP31A	0.986	0.014	0	0.007	33296	0.00709939
I2242_1240k	MP84C	0.986	0.014	0	0.007	39986	0.00709939
I2244_1240k	TOY4-5_1240k	0.986	0.013	0	0.007	221014	0.00709939
I2250_1240k	MP42A	0.986	0.014	0	0.007	38489	0.00709939
I2251_1240k	MP31A	0.986	0.014	0	0.007	57978	0.00709939
I2251_1240k	MP45A	0.986	0.014	0	0.007	173634	0.00709939
I2252_1240k	I2545_1240k	0.986	0.014	0	0.007	49656	0.00709939
I2252_1240k	MP84A	0.986	0.013	0	0.007	53692	0.00709939
I2263_1240k	MP51	0.986	0.013	0.001	0.007	178819	0.00709939
I2538_1240k	MIS7_1240k	0.986	0.014	0	0.007	71489	0.00709939
I2539_1240k	MIS7_1240k	0.986	0.014	0	0.007	26133	0.00709939
I2540_1240k	I2560_1240k	0.986	0.014	0	0.007	160230	0.00709939
I2540_1240k	MP4B	0.986	0.014	0	0.007	101924	0.00709939
I2545_1240k	MP84A	0.986	0.014	0	0.007	25979	0.00709939
I2550_1240k	MIS7_1240k	0.986	0.014	0	0.007	18873	0.00709939
I2560_1240k	I2563_1240k	0.986	0.014	0	0.007	15232	0.00709939
I2563_1240k	MP45A	0.986	0.014	0	0.007	11162	0.00709939
I8351_1240k	MIS3_1240k	0.986	0.014	0	0.007	282080	0.00709939
I8351_1240k	MIS5_1240k	0.986	0.014	0	0.007	183822	0.00709939
I8351_1240k	MP4F	0.986	0.014	0	0.007	20224	0.00709939
I8351_1240k	MP50A	0.986	0.014	0	0.007	43243	0.00709939
IO2_1240k	MP42B	0.986	0.013	0	0.007	102323	0.00709939
IO2_1240k	MP55	0.986	0.014	0	0.007	17137	0.00709939
IO2_1240k	MP71	0.986	0.014	0	0.007	74055	0.00709939
ISA1	I0966_1240k	0.986	0.014	0	0.007	45468	0.00709939
ISA1	I2238_1240k	0.986	0.014	0	0.007	21926	0.00709939
ISA1	I2262_1240k	0.986	0.013	0.001	0.007	22128	0.00709939
LGA30	I0975_1240k	0.986	0.014	0	0.007	22396	0.00709939
MIS3_1240k	MP45A	0.986	0.013	0.001	0.007	183586	0.00709939
MIS3_1240k	MP53A	0.986	0.013	0.001	0.007	13347	0.00709939
MIS6_1240k	MP107B	0.986	0.013	0.001	0.007	10437	0.00709939
MIS6_1240k	MP23	0.986	0.014	0	0.007	25487	0.00709939
MIS7_1240k	MP55	0.986	0.014	0	0.007	19823	0.00709939
MP107B	MP23	0.986	0.014	0	0.007	35541	0.00709939
MP27	I0324_1240k	0.986	0.014	0	0.007	14071	0.00709939
MP27	I0972_1240k	0.986	0.014	0	0.007	13541	0.00709939
MP27	I1358_1240k	0.986	0.014	0	0.007	157187	0.00709939
MP27	I1400_1240k	0.986	0.014	0	0.007	17093	0.00709939
MP27	I14009_1240k	0.986	0.013	0	0.007	54465	0.00709939
MP27	I17497_1240k	0.986	0.014	0	0.007	47834	0.00709939
MP27	MP84A	0.986	0.014	0	0.007	58131	0.00709939
MP3	I0324_1240k	0.986	0.014	0	0.007	22935	0.00709939
MP3	I2538_1240k	0.986	0.013	0	0.007	78955	0.00709939
MP31A	MP84C	0.986	0.013	0.001	0.007	14276	0.00709939
MP42B	MP4D	0.986	0.014	0	0.007	47110	0.00709939
MP42B	MP84C	0.986	0.013	0.001	0.007	29573	0.00709939
MP45A	MP55	0.986	0.014	0	0.007	13647	0.00709939
MP48B	MP9B	0.986	0.014	0	0.007	76921	0.00709939
MP4D	MP51	0.986	0.013	0.001	0.007	94267	0.00709939
MP5A	MP9B	0.986	0.014	0	0.007	207861	0.00709939
MP61	Clovis	0.986	0.014	0	0.007	319687	0.00709939
MP61	I0968_1240k	0.986	0.014	0	0.007	24304	0.00709939
MP61	I1743_1240k	0.986	0.014	0	0.007	122030	0.00709939
MP63	I0324_1240k	0.986	0.014	0	0.007	24420	0.00709939
MP78A	MP9B	0.986	0.014	0	0.007	19441	0.00709939
PES1	MP4D	0.986	0.014	0	0.007	11498	0.00709939
PO124	I2558_1240k	0.986	0.014	0	0.007	65501	0.00709939
PO124	I8351_1240k	0.986	0.014	0	0.007	122123	0.00709939
PO124	MP42A	0.986	0.014	0	0.007	46365	0.00709939
PO124	MP9B	0.986	0.013	0.001	0.007	116192	0.00709939
T1S2	2020-03-09	0.986	0.014	0	0.007	25677	0.00709939
T4S1	I2237_1240k	0.986	0.013	0.001	0.007	169871	0.00709939
TA6	I2539_1240k	0.986	0.014	0	0.007	36170	0.00709939
TA6	MP5A	0.986	0.014	0	0.007	287926	0.00709939
TE13	I0974_1240k	0.986	0.013	0	0.007	15606	0.00709939
TOY1-1_1240k	MP53A	0.986	0.014	0	0.007	12187	0.00709939
TOY1-1_1240k	MP55	0.986	0.014	0	0.007	20045	0.00709939
TOY1-1_1240k	MP9B	0.986	0.014	0	0.007	242730	0.00709939
TOY4-5_1240k	MP4B	0.986	0.014	0	0.007	136309	0.00709939
TOY4-5_1240k	MP4i	0.986	0.014	0	0.007	136889	0.00709939
UC12-12	I0971_1240k	0.986	0.013	0.001	0.007	10431	0.00709939
UC12-12	I2262_1240k	0.986	0.014	0	0.007	51647	0.00709939
UC12-20	MP84C	0.986	0.014	0	0.007	78466	0.00709939
UC12-20	UC8-8173	0.986	0.014	0	0.007	448683	0.00709939
UC12-24	I0966_1240k	0.986	0.013	0	0.007	104737	0.00709939
UC12-24	I1479_1240k	0.986	0.014	0	0.007	237468	0.00709939
UC12-24	I2545_1240k	0.986	0.014	0	0.007	83548	0.00709939
UC8-8168	I2243_1240k	0.986	0.013	0.001	0.007	26839	0.00709939
UC8-8168	MP42B	0.986	0.014	0	0.007	92694	0.00709939
1945-03-01	MP84C	0.987	0.013	0	0.007	87150	0.0070922
2020-03-09	I0324_1240k	0.987	0.013	0	0.007	18945	0.0070922
2020-03-09	I0965_1240k	0.987	0.013	0	0.007	65368	0.0070922
2020-03-09	I2544_1240k	0.987	0.013	0	0.007	293306	0.0070922
AZ66	I2243_1240k	0.987	0.012	0.001	0.007	19980	0.0070922
BJO243	I2243_1240k	0.987	0.012	0.001	0.007	15686	0.0070922
BJO249	I0965_1240k	0.987	0.013	0.001	0.007	26402	0.0070922
BJO249	I2262_1240k	0.987	0.013	0	0.007	18297	0.0070922
BJO252	I0968_1240k	0.987	0.013	0	0.007	14763	0.0070922
CCA7-2	I0045_1240k	0.987	0.012	0.002	0.007	95051	0.0070922
CCA7-2	I17497_1240k	0.987	0.012	0.001	0.007	53433	0.0070922
CCA7-2	I2557_1240k	0.987	0.013	0	0.007	135410	0.0070922
CCA7-2	MP32	0.987	0.013	0	0.007	133044	0.0070922
CCA7-2	MP42A	0.987	0.013	0	0.007	69865	0.0070922
CCA7-2	MP4i	0.987	0.013	0	0.007	118827	0.0070922
Clovis	MP9B	0.987	0.013	0	0.007	314184	0.0070922
CUO18	I0977_1240k	0.987	0.012	0.001	0.007	10085	0.0070922
CUO18	I2250_1240k	0.987	0.011	0.001	0.007	43108	0.0070922
CUO8	I0045_1240k	0.987	0.013	0	0.007	96923	0.0070922
CUO8	I0968_1240k	0.987	0.013	0	0.007	24514	0.0070922
CUO8	I0975_1240k	0.987	0.013	0	0.007	14796	0.0070922
CUO8	I2550_1240k	0.987	0.012	0.001	0.007	14012	0.0070922
CUO8	TOY1-1_1240k	0.987	0.012	0.001	0.007	221988	0.0070922
CVN4	I0967_1240k	0.987	0.013	0	0.007	123307	0.0070922
I0042_1240k	I14009_1240k	0.987	0.013	0	0.007	105506	0.0070922
I0044_1240k	I2243_1240k	0.987	0.013	0	0.007	40602	0.0070922
I0045_1240k	I0978_1240k	0.987	0.013	0	0.007	42588	0.0070922
I0045_1240k	I2238_1240k	0.987	0.013	0	0.007	25151	0.0070922
I0045_1240k	I2250_1240k	0.987	0.013	0	0.007	52380	0.0070922
I0045_1240k	TOY1-1_1240k	0.987	0.013	0	0.007	126452	0.0070922
I0324_1240k	I1479_1240k	0.987	0.013	0	0.007	18708	0.0070922
I0964_1240k	I1356_1240k	0.987	0.013	0	0.007	41994	0.0070922
I0964_1240k	I2250_1240k	0.987	0.011	0.001	0.007	17541	0.0070922
I0964_1240k	MP71	0.987	0.013	0	0.007	13663	0.0070922
I0965_1240k	I2549_1240k	0.987	0.012	0	0.007	61048	0.0070922
I0965_1240k	I2560_1240k	0.987	0.013	0	0.007	70602	0.0070922
I0965_1240k	MP4D	0.987	0.013	0	0.007	29293	0.0070922
I0965_1240k	TOY1-1_1240k	0.987	0.013	0	0.007	75884	0.0070922
I0966_1240k	MP33	0.987	0.013	0.001	0.007	27055	0.0070922
I0966_1240k	MP50A	0.987	0.013	0	0.007	17836	0.0070922
I0967_1240k	I1358_1240k	0.987	0.013	0	0.007	83628	0.0070922
I0967_1240k	I2264_1240k	0.987	0.013	0	0.007	102523	0.0070922
I0967_1240k	I2545_1240k	0.987	0.013	0	0.007	28896	0.0070922
I0968_1240k	I2557_1240k	0.987	0.013	0	0.007	26312	0.0070922
I0968_1240k	I2560_1240k	0.987	0.013	0	0.007	33075	0.0070922
I0969_1240k	I2242_1240k	0.987	0.013	0	0.007	17979	0.0070922
I0969_1240k	I2557_1240k	0.987	0.013	0	0.007	22111	0.0070922
I0969_1240k	TOY7a_1240k	0.987	0.013	0	0.007	31883	0.0070922
I0972_1240k	I2244_1240k	0.987	0.013	0	0.007	18360	0.0070922
I0974_1240k	I1479_1240k	0.987	0.013	0	0.007	16017	0.0070922
I0974_1240k	I2242_1240k	0.987	0.013	0	0.007	10444	0.0070922
I0974_1240k	MIS7_1240k	0.987	0.011	0.002	0.007	17288	0.0070922
I0975_1240k	I2252_1240k	0.987	0.013	0	0.007	12307	0.0070922
I0975_1240k	I2263_1240k	0.987	0.013	0	0.007	14815	0.0070922
I0975_1240k	TOY1-1_1240k	0.987	0.013	0	0.007	19581	0.0070922
I0977_1240k	I1744_1240k	0.987	0.013	0	0.007	29423	0.0070922
I0978_1240k	MP71	0.987	0.013	0	0.007	30331	0.0070922
I1356_1240k	I1400_1240k	0.987	0.013	0	0.007	28051	0.0070922
I1356_1240k	I1743_1240k	0.987	0.013	0.001	0.007	179150	0.0070922
I1356_1240k	MP77A	0.987	0.012	0.001	0.007	35918	0.0070922
I1358_1240k	I1400_1240k	0.987	0.013	0	0.007	23645	0.0070922
I1358_1240k	I1479_1240k	0.987	0.013	0	0.007	207658	0.0070922
I1358_1240k	I2558_1240k	0.987	0.011	0.002	0.007	122311	0.0070922
I1358_1240k	MP33	0.987	0.013	0	0.007	57016	0.0070922
I1358_1240k	TOY1-1_1240k	0.987	0.012	0	0.007	233700	0.0070922
I1396_1240k	I2237_1240k	0.987	0.013	0	0.007	23729	0.0070922
I1396_1240k	MIS3_1240k	0.987	0.013	0	0.007	37853	0.0070922
I1396_1240k	MP4i	0.987	0.013	0	0.007	21043	0.0070922
I1400_1240k	I1743_1240k	0.987	0.012	0.001	0.007	19688	0.0070922
I1400_1240k	TOY4-5_1240k	0.987	0.011	0.002	0.007	23156	0.0070922
I1479_1240k	I1743_1240k	0.987	0.013	0	0.007	161253	0.0070922
I1479_1240k	I2545_1240k	0.987	0.012	0.001	0.007	71861	0.0070922
I1479_1240k	MP50A	0.987	0.013	0	0.007	39226	0.0070922
I1743_1240k	I2262_1240k	0.987	0.01	0.002	0.007	35424	0.0070922
I1743_1240k	I2560_1240k	0.987	0.012	0.001	0.007	164073	0.0070922
I1743_1240k	MP4E	0.987	0.013	0	0.007	17582	0.0070922
I1744_1240k	MIS5_1240k	0.987	0.013	0	0.007	203355	0.0070922
I1744_1240k	MP84A	0.987	0.013	0	0.007	93214	0.0070922
I2237_1240k	I2244_1240k	0.987	0.013	0	0.007	156375	0.0070922
I2237_1240k	I2558_1240k	0.987	0.011	0.002	0.007	88453	0.0070922
I2237_1240k	MP48B	0.987	0.012	0.001	0.007	51963	0.0070922
I2237_1240k	MP55	0.987	0.013	0	0.007	12221	0.0070922
I2237_1240k	MP84C	0.987	0.013	0	0.007	40473	0.0070922
I2238_1240k	I2262_1240k	0.987	0.013	0	0.007	11040	0.0070922
I2238_1240k	MP48B	0.987	0.012	0.001	0.007	17074	0.0070922
I2238_1240k	TOY1-1_1240k	0.987	0.013	0	0.007	52896	0.0070922
I2242_1240k	I2262_1240k	0.987	0.013	0	0.007	32031	0.0070922
I2242_1240k	MP4E	0.987	0.013	0	0.007	15831	0.0070922
I2243_1240k	I2251_1240k	0.987	0.013	0	0.007	35029	0.0070922
I2243_1240k	I2560_1240k	0.987	0.012	0.001	0.007	31336	0.0070922
I2243_1240k	MIS3_1240k	0.987	0.013	0	0.007	37085	0.0070922
I2243_1240k	MP4D	0.987	0.013	0	0.007	13532	0.0070922
I2243_1240k	MP84A	0.987	0.013	0	0.007	11153	0.0070922
I2250_1240k	I2262_1240k	0.987	0.013	0	0.007	22281	0.0070922
I2251_1240k	I2557_1240k	0.987	0.013	0	0.007	193782	0.0070922
I2251_1240k	MP32	0.987	0.012	0.001	0.007	193233	0.0070922
I2252_1240k	MP48B	0.987	0.013	0	0.007	52718	0.0070922
I2252_1240k	MP51	0.987	0.013	0	0.007	150257	0.0070922
I2252_1240k	MP78A	0.987	0.013	0	0.007	13139	0.0070922
I2262_1240k	I2545_1240k	0.987	0.013	0	0.007	15970	0.0070922
I2262_1240k	I2557_1240k	0.987	0.013	0	0.007	37738	0.0070922
I2262_1240k	TOY4-5_1240k	0.987	0.013	0	0.007	45232	0.0070922
I2263_1240k	MP42B	0.987	0.013	0	0.007	89047	0.0070922
I2263_1240k	MP50A	0.987	0.011	0.002	0.007	32721	0.0070922
I2538_1240k	MP107B	0.987	0.013	0	0.007	16976	0.0070922
I2538_1240k	MP42B	0.987	0.013	0	0.007	32834	0.0070922
I2539_1240k	I2560_1240k	0.987	0.013	0	0.007	23757	0.0070922
I2539_1240k	MP23	0.987	0.013	0	0.007	14794	0.0070922
I2539_1240k	MP51	0.987	0.012	0.001	0.007	22873	0.0070922
I2540_1240k	I2563_1240k	0.987	0.013	0	0.007	10998	0.0070922
I2540_1240k	MP4E	0.987	0.013	0	0.007	17651	0.0070922
I2540_1240k	MP78A	0.987	0.012	0.001	0.007	14078	0.0070922
I2545_1240k	MP50A	0.987	0.012	0.002	0.007	13030	0.0070922
I2549_1240k	MP32	0.987	0.013	0	0.007	149435	0.0070922
I2549_1240k	MP50A	0.987	0.013	0	0.007	34836	0.0070922
I2549_1240k	MP51	0.987	0.013	0	0.007	190588	0.0070922
I2557_1240k	MP71	0.987	0.012	0.001	0.007	61614	0.0070922
I2557_1240k	MP84A	0.987	0.013	0	0.007	61060	0.0070922
I2558_1240k	IO2_1240k	0.987	0.013	0	0.007	119499	0.0070922
I2558_1240k	MIS5_1240k	0.987	0.013	0	0.007	101466	0.0070922
I2558_1240k	MIS6_1240k	0.987	0.013	0	0.007	23194	0.0070922
I2558_1240k	MP33	0.987	0.013	0	0.007	35725	0.0070922
I2558_1240k	MP51	0.987	0.013	0	0.007	130006	0.0070922
I2558_1240k	MP71	0.987	0.013	0	0.007	46775	0.0070922
I2558_1240k	MP84A	0.987	0.01	0.002	0.007	46251	0.0070922
IO1_1240k	MP23	0.987	0.012	0.001	0.007	13128	0.0070922
IO1_1240k	MP45A	0.987	0.012	0.001	0.007	15826	0.0070922
IO2_1240k	MP48B	0.987	0.012	0	0.007	75971	0.0070922
IO2_1240k	MP4B	0.987	0.012	0	0.007	135132	0.0070922
ISA1	MP42B	0.987	0.013	0	0.007	49582	0.0070922
ISA1	MP4E	0.987	0.013	0	0.007	12369	0.0070922
ISA1	TOY1-1_1240k	0.987	0.013	0	0.007	123845	0.0070922
LGA30	I2250_1240k	0.987	0.013	0	0.007	127558	0.0070922
MIS3_1240k	MP84A	0.987	0.013	0	0.007	96364	0.0070922
MIS5_1240k	MP50A	0.987	0.013	0	0.007	31814	0.0070922
MP107B	MP42A	0.987	0.013	0	0.007	21094	0.0070922
MP107B	MP45A	0.987	0.013	0	0.007	40781	0.0070922
MP23	MP50A	0.987	0.013	0	0.007	25199	0.0070922
MP27	I1744_1240k	0.987	0.012	0.001	0.007	192845	0.0070922
MP27	I2250_1240k	0.987	0.013	0	0.007	76146	0.0070922
MP27	MP77A	0.987	0.013	0.001	0.007	25911	0.0070922
MP27	MP84C	0.987	0.012	0	0.007	45547	0.0070922
MP3	MP51	0.987	0.013	0	0.007	266648	0.0070922
MP31A	MP71	0.987	0.013	0	0.007	18075	0.0070922
MP32	MP71	0.987	0.012	0	0.007	63055	0.0070922
MP42A	MP42B	0.987	0.012	0.001	0.007	40630	0.0070922
MP42A	MP77A	0.987	0.013	0.001	0.007	12753	0.0070922
MP45A	MP48B	0.987	0.013	0	0.007	53184	0.0070922
MP48B	MP51	0.987	0.013	0	0.007	77034	0.0070922
MP48B	MP84C	0.987	0.013	0	0.007	21958	0.0070922
MP5A	MP84C	0.987	0.012	0.001	0.007	55869	0.0070922
MP63	I0964_1240k	0.987	0.01	0.002	0.007	48505	0.0070922
MP63	I2563_1240k	0.987	0.013	0	0.007	17969	0.0070922
MP63	MP4D	0.987	0.013	0	0.007	113606	0.0070922
PO124	I0969_1240k	0.987	0.013	0	0.007	14806	0.0070922
PO124	I0976_1240k	0.987	0.013	0	0.007	32523	0.0070922
PO124	MP42B	0.987	0.013	0	0.007	56206	0.0070922
PO124	MP45A	0.987	0.013	0	0.007	77650	0.0070922
PO124	MP71	0.987	0.013	0	0.007	40531	0.0070922
T1S1	MP107B	0.987	0.012	0.001	0.007	28866	0.0070922
T4S1	I2250_1240k	0.987	0.012	0	0.007	121015	0.0070922
TA6	I17497_1240k	0.987	0.012	0.001	0.007	96354	0.0070922
TA6	MP48B	0.987	0.013	0	0.007	123601	0.0070922
TA6	MP65B	0.987	0.013	0	0.007	10749	0.0070922
TE13	MP31A	0.987	0.013	0	0.007	54940	0.0070922
TE13	MP4B	0.987	0.013	0	0.007	137239	0.0070922
TE13	MP50A	0.987	0.013	0	0.007	38269	0.0070922
TOY4-5_1240k	MP107B	0.987	0.013	0	0.007	54196	0.0070922
TOY4-5_1240k	MP78A	0.987	0.013	0	0.007	18886	0.0070922
TOY4-5_1240k	MP84C	0.987	0.013	0	0.007	58526	0.0070922
TOY7a_1240k	MP77A	0.987	0.013	0.001	0.007	40692	0.0070922
UC12-12	I0972_1240k	0.987	0.013	0	0.007	20526	0.0070922
UC12-12	I0976_1240k	0.987	0.013	0	0.007	65966	0.0070922
UC12-12	MP42A	0.987	0.013	0	0.007	93689	0.0070922
UC12-20	I0974_1240k	0.987	0.013	0	0.007	19666	0.0070922
UC12-20	UC12-24	0.987	0.011	0.002	0.007	384560	0.0070922
UC12-24	I2558_1240k	0.987	0.013	0	0.007	133361	0.0070922
UC12-25	UC8-8168	0.987	0.013	0	0.007	307432	0.0070922
UC8-8168	CUO8	0.987	0.013	0	0.007	208481	0.0070922
UC8-8168	I0045_1240k	0.987	0.013	0	0.007	102870	0.0070922
UC8-8168	I0324_1240k	0.987	0.013	0	0.007	16824	0.0070922
UC8-8168	I2237_1240k	0.987	0.013	0	0.007	128508	0.0070922
UC8-8168	I2262_1240k	0.987	0.013	0	0.007	41363	0.0070922
UC8-8168	I2558_1240k	0.987	0.012	0.001	0.007	108490	0.0070922
UC8-8168	UC12-12	0.987	0.013	0	0.007	264302	0.0070922
2020-03-09	MP84C	0.988	0.011	0.001	0.007	60763	0.00708502
BJO243	I0977_1240k	0.988	0.01	0.002	0.007	12581	0.00708502
CUO18	I2545_1240k	0.988	0.011	0.001	0.007	32145	0.00708502
CUO8	I2237_1240k	0.988	0.01	0.002	0.007	119371	0.00708502
CUO8	I2250_1240k	0.988	0.01	0.002	0.007	86360	0.00708502
I0045_1240k	I2545_1240k	0.988	0.011	0.001	0.007	37656	0.00708502
I0045_1240k	MP84C	0.988	0.01	0.001	0.007	31129	0.00708502
I0964_1240k	MP4D	0.988	0.009	0.002	0.007	15985	0.00708502
I0966_1240k	MP107B	0.988	0.01	0.002	0.007	25168	0.00708502
I0967_1240k	I14009_1240k	0.988	0.011	0.001	0.007	33070	0.00708502
I1396_1240k	MP5A	0.988	0.009	0.003	0.007	32987	0.00708502
I1743_1240k	I2539_1240k	0.988	0.009	0.003	0.007	17229	0.00708502
I1744_1240k	I2238_1240k	0.988	0.011	0.001	0.007	56234	0.00708502
I2238_1240k	I2252_1240k	0.988	0.011	0.001	0.007	35182	0.00708502
I2262_1240k	MIS5_1240k	0.988	0.009	0.003	0.007	37501	0.00708502
I2539_1240k	I2549_1240k	0.988	0.01	0.002	0.007	20573	0.00708502
LGA30	I2538_1240k	0.988	0.01	0.002	0.007	79424	0.00708502
MP27	I0966_1240k	0.988	0.01	0.002	0.007	70051	0.00708502
MP4B	MP55	0.988	0.011	0.002	0.007	12111	0.00708502
PO124	I2560_1240k	0.988	0.012	0.001	0.007	118517	0.00708502
T4S1	TOY4-5_1240k	0.988	0.01	0.002	0.007	260253	0.00708502
TA6	MP50A	0.988	0.009	0.002	0.007	57022	0.00708502
TE13	MP61	0.988	0.01	0.002	0.007	218234	0.00708502
TOY4-5_1240k	MP33	0.988	0.01	0.002	0.007	57215	0.00708502
CCA7-2	I1479_1240k	0.989	0.008	0.003	0.007	176469	0.00707786
I0044_1240k	I2250_1240k	0.989	0.007	0.004	0.007	137513	0.00707786
I0966_1240k	MP32	0.989	0.008	0.003	0.007	76319	0.00707786
I0967_1240k	I2252_1240k	0.989	0.009	0.002	0.007	61744	0.00707786
I0969_1240k	I14009_1240k	0.989	0.008	0.003	0.007	10200	0.00707786
I0976_1240k	I2540_1240k	0.989	0.008	0.002	0.007	44862	0.00707786
I0978_1240k	I14009_1240k	0.989	0.008	0.003	0.007	30412	0.00707786
I14009_1240k	I2558_1240k	0.989	0.007	0.004	0.007	47321	0.00707786
I1479_1240k	MP42B	0.989	0.009	0.002	0.007	106559	0.00707786
I1743_1240k	MP50A	0.989	0.008	0.003	0.007	29377	0.00707786
I2236_1240k	I2251_1240k	0.989	0.008	0.003	0.007	103917	0.00707786
I2237_1240k	I2544_1240k	0.989	0.009	0.002	0.007	187896	0.00707786
I2244_1240k	I2252_1240k	0.989	0.008	0.003	0.007	157350	0.00707786
I2244_1240k	MP33	0.989	0.008	0.003	0.007	61297	0.00707786
I2262_1240k	I2264_1240k	0.989	0.009	0.002	0.007	54946	0.00707786
I2538_1240k	MP51	0.989	0.008	0.003	0.007	65461	0.00707786
I2544_1240k	MIS3_1240k	0.989	0.009	0.003	0.007	352339	0.00707786
I8351_1240k	MP4D	0.989	0.009	0.002	0.007	99284	0.00707786
ISA1	I14009_1240k	0.989	0.009	0.002	0.007	35262	0.00707786
LGA30	I1358_1240k	0.989	0.007	0.004	0.007	265435	0.00707786
MIS5_1240k	MP42B	0.989	0.009	0.003	0.007	86648	0.00707786
MIS7_1240k	MP4E	0.989	0.008	0.003	0.007	27349	0.00707786
MP27	TA6	0.989	0.008	0.004	0.007	283143	0.00707786
MP3	I2539_1240k	0.989	0.009	0.002	0.007	29252	0.00707786
MP51	MP71	0.989	0.008	0.003	0.007	80227	0.00707786
T1S1	MP33	0.989	0.01	0.002	0.007	31220	0.00707786
T1S2	MP4D	0.989	0.008	0.003	0.007	10531	0.00707786
UC12-20	MP42B	0.989	0.008	0.003	0.007	130175	0.00707786
UC8-8168	MP84C	0.989	0.009	0.002	0.007	55016	0.00707786
BJO249	I2263_1240k	0.99	0.007	0.003	0.007	69834	0.00707071
CVN4	I1358_1240k	0.99	0.007	0.003	0.007	309445	0.00707071
I0967_1240k	I2262_1240k	0.99	0.007	0.003	0.007	19599	0.00707071
I0974_1240k	I2549_1240k	0.99	0.007	0.003	0.007	14258	0.00707071
I1358_1240k	MIS3_1240k	0.99	0.007	0.003	0.007	256262	0.00707071
I14009_1240k	I2243_1240k	0.99	0.007	0.004	0.007	11075	0.00707071
I14009_1240k	MP107B	0.99	0.008	0.003	0.007	20313	0.00707071
I2540_1240k	MIS6_1240k	0.99	0.005	0.004	0.007	29125	0.00707071
I2557_1240k	MP45A	0.99	0.005	0.004	0.007	121257	0.00707071
ISA1	TE13	0.99	0.007	0.003	0.007	124877	0.00707071
LGA30	I1400_1240k	0.99	0.006	0.004	0.007	28417	0.00707071
MP33	MP84C	0.99	0.007	0.003	0.007	16662	0.00707071
T4S1	MP78A	0.99	0.008	0.003	0.007	24182	0.00707071
1945-03-01	CUO8	0.991	0.005	0.004	0.007	336532	0.00706357
I0045_1240k	I2242_1240k	0.991	0.003	0.005	0.007	75016	0.00706357
I0966_1240k	MP84A	0.991	0.004	0.005	0.007	35013	0.00706357
I1743_1240k	I2549_1240k	0.991	0.004	0.005	0.007	141452	0.00706357
I2262_1240k	I2560_1240k	0.991	0.005	0.004	0.007	47913	0.00706357
I2262_1240k	MP5A	0.991	0.004	0.004	0.007	44342	0.00706357
I2263_1240k	MP5A	0.991	0.004	0.005	0.007	167600	0.00706357
I2538_1240k	MP5A	0.991	0.003	0.006	0.007	61544	0.00706357
I2539_1240k	MP42B	0.991	0.005	0.004	0.007	11472	0.00706357
MP63	I2243_1240k	0.991	0.005	0.004	0.007	39193	0.00706357
2020-03-09	CCA7-2	0.992	0.002	0.006	0.007	231643	0.00705645
BJO252	I2243_1240k	0.992	0.004	0.005	0.007	14938	0.00705645
CCA7-2	CUO18	0.992	0.002	0.006	0.007	96307	0.00705645
T1S1	I2242_1240k	0.992	0.003	0.005	0.007	76819	0.00705645
UC8-8168	I0966_1240k	0.992	0.001	0.007	0.007	85444	0.00705645
I1479_1240k	MP23	0.993	0.002	0.006	0.007	135017	0.00704935
I2539_1240k	MP45A	0.993	0.002	0.006	0.007	16070	0.00704935
1945-03-01	I0042_1240k	0.987	0.013	0	0.006	522811	0.00607903
1945-03-01	MP63	0.987	0.013	0	0.006	459801	0.00607903
2020-03-09	CVN4	0.987	0.013	0	0.006	396185	0.00607903
2020-03-09	I2264_1240k	0.987	0.013	0	0.006	252303	0.00607903
2020-03-09	I2563_1240k	0.987	0.013	0	0.006	13030	0.00607903
BJO248	I0976_1240k	0.987	0.013	0	0.006	39190	0.00607903
BJO249	I0966_1240k	0.987	0.013	0	0.006	37239	0.00607903
BJO252	I0969_1240k	0.987	0.013	0	0.006	13030	0.00607903
CCA7-2	I1744_1240k	0.987	0.013	0	0.006	215376	0.00607903
CCA7-2	I2250_1240k	0.987	0.013	0	0.006	84948	0.00607903
CCA7-2	MP23	0.987	0.013	0	0.006	114922	0.00607903
CCA7-2	MP84A	0.987	0.013	0	0.006	64468	0.00607903
Clovis	I2538_1240k	0.987	0.013	0	0.006	94032	0.00607903
Clovis	MP4B	0.987	0.013	0	0.006	203250	0.00607903
CUO18	MP84A	0.987	0.012	0	0.006	32883	0.00607903
CUO8	I0967_1240k	0.987	0.013	0	0.006	68613	0.00607903
CUO8	I2545_1240k	0.987	0.012	0	0.006	64163	0.00607903
CVN4	I0964_1240k	0.987	0.013	0	0.006	54761	0.00607903
CVN4	I0966_1240k	0.987	0.013	0	0.006	138536	0.00607903
CVN4	I0977_1240k	0.987	0.013	0	0.006	35510	0.00607903
I0042_1240k	I0964_1240k	0.987	0.013	0	0.006	53484	0.00607903
I0042_1240k	I2550_1240k	0.987	0.013	0	0.006	24082	0.00607903
I0042_1240k	MP42A	0.987	0.012	0	0.006	119356	0.00607903
I0044_1240k	I2264_1240k	0.987	0.013	0	0.006	346050	0.00607903
I0964_1240k	I2549_1240k	0.987	0.013	0	0.006	33309	0.00607903
I0964_1240k	MP23	0.987	0.013	0	0.006	23671	0.00607903
I0965_1240k	MP32	0.987	0.012	0	0.006	55093	0.00607903
I0966_1240k	I0978_1240k	0.987	0.013	0	0.006	38201	0.00607903
I0966_1240k	I2244_1240k	0.987	0.013	0	0.006	97970	0.00607903
I0966_1240k	MP4D	0.987	0.012	0	0.006	40707	0.00607903
I0967_1240k	I1744_1240k	0.987	0.013	0	0.006	105803	0.00607903
I0967_1240k	MP23	0.987	0.013	0	0.006	55828	0.00607903
I0967_1240k	MP32	0.987	0.013	0	0.006	70938	0.00607903
I0967_1240k	MP77A	0.987	0.012	0	0.006	12983	0.00607903
I0968_1240k	MP42B	0.987	0.012	0	0.006	16581	0.00607903
I0969_1240k	MP4B	0.987	0.013	0	0.006	17626	0.00607903
I0978_1240k	I2557_1240k	0.987	0.013	0	0.006	66205	0.00607903
I0978_1240k	MP77A	0.987	0.013	0	0.006	12292	0.00607903
I1358_1240k	I1744_1240k	0.987	0.013	0	0.006	249666	0.00607903
I1358_1240k	I2251_1240k	0.987	0.013	0	0.006	238062	0.00607903
I1400_1240k	I1479_1240k	0.987	0.013	0	0.006	25198	0.00607903
I1743_1240k	MP45A	0.987	0.013	0	0.006	114409	0.00607903
I1744_1240k	I2264_1240k	0.987	0.012	0	0.006	305039	0.00607903
I1744_1240k	I2538_1240k	0.987	0.012	0	0.006	77937	0.00607903
I1744_1240k	I2540_1240k	0.987	0.013	0	0.006	188402	0.00607903
I1744_1240k	I2545_1240k	0.987	0.013	0	0.006	86688	0.00607903
I17497_1240k	MIS3_1240k	0.987	0.013	0	0.006	78429	0.00607903
I2242_1240k	MP32	0.987	0.013	0	0.006	111560	0.00607903
I2250_1240k	MP32	0.987	0.013	0	0.006	78971	0.00607903
I2251_1240k	MP50A	0.987	0.013	0	0.006	44835	0.00607903
I2252_1240k	I2563_1240k	0.987	0.013	0	0.006	10749	0.00607903
I2262_1240k	MP84A	0.987	0.013	0	0.006	17132	0.00607903
I2263_1240k	MP33	0.987	0.013	0	0.006	49352	0.00607903
I2264_1240k	TOY4-5_1240k	0.987	0.012	0	0.006	243933	0.00607903
I2539_1240k	MIS5_1240k	0.987	0.012	0	0.006	18719	0.00607903
I2540_1240k	I2557_1240k	0.987	0.013	0	0.006	124935	0.00607903
I2540_1240k	IO1_1240k	0.987	0.012	0	0.006	15009	0.00607903
I2540_1240k	MP51	0.987	0.013	0	0.006	156259	0.00607903
I2545_1240k	MP77A	0.987	0.013	0	0.006	11215	0.00607903
I2558_1240k	MP42A	0.987	0.013	0	0.006	47737	0.00607903
I2560_1240k	MP4D	0.987	0.012	0	0.006	91054	0.00607903
ISA1	I2251_1240k	0.987	0.012	0	0.006	119182	0.00607903
MIS5_1240k	TOY4-5_1240k	0.987	0.013	0	0.006	169205	0.00607903
MIS7_1240k	MP77A	0.987	0.013	0	0.006	37004	0.00607903
MP27	I0969_1240k	0.987	0.013	0	0.006	19789	0.00607903
MP27	MP4i	0.987	0.013	0	0.006	106211	0.00607903
MP27	MP71	0.987	0.013	0	0.006	55767	0.00607903
MP3	MIS3_1240k	0.987	0.013	0	0.006	343813	0.00607903
MP3	MP78A	0.987	0.013	0	0.006	24560	0.00607903
MP3	MP84C	0.987	0.012	0	0.006	74710	0.00607903
MP32	MP42B	0.987	0.012	0	0.006	87512	0.00607903
MP32	MP84C	0.987	0.012	0	0.006	46806	0.00607903
MP48B	MP77A	0.987	0.012	0	0.006	12306	0.00607903
MP63	I2538_1240k	0.987	0.012	0	0.006	83249	0.00607903
PO124	I17497_1240k	0.987	0.012	0	0.006	35675	0.00607903
PO124	MP4i	0.987	0.013	0	0.006	78937	0.00607903
T1S1	I2262_1240k	0.987	0.013	0	0.006	25075	0.00607903
T4S1	BJO243	0.987	0.013	0	0.006	161498	0.00607903
TE13	MP4E	0.987	0.013	0	0.006	25980	0.00607903
TOY1-1_1240k	MP4D	0.987	0.013	0	0.006	99976	0.00607903
TOY7a_1240k	MP4i	0.987	0.012	0	0.006	171328	0.00607903
TOY7a_1240k	MP51	0.987	0.013	0	0.006	259875	0.00607903
UC12-12	I0974_1240k	0.987	0.013	0	0.006	17262	0.00607903
UC12-12	I2242_1240k	0.987	0.012	0	0.006	159954	0.00607903
UC12-20	I0969_1240k	0.987	0.013	0	0.006	33617	0.00607903
UC12-20	I2262_1240k	0.987	0.012	0	0.006	58807	0.00607903
UC12-20	TOY1-1_1240k	0.987	0.012	0	0.006	333110	0.00607903
UC12-24	I0045_1240k	0.987	0.013	0	0.006	127766	0.00607903
UC12-24	I0965_1240k	0.987	0.013	0	0.006	73907	0.00607903
UC12-24	I0972_1240k	0.987	0.013	0	0.006	20360	0.00607903
UC8-8168	I2238_1240k	0.987	0.013	0	0.006	41417	0.00607903
UC8-8168	MP53A	0.987	0.013	0	0.006	10075	0.00607903
UC8-8173	I2550_1240k	0.987	0.013	0	0.006	21521	0.00607903
UC8-8173	MP55	0.987	0.013	0	0.006	21887	0.00607903
1945-03-01	I2243_1240k	0.988	0.012	0	0.006	41834	0.00607287
1945-03-01	I2262_1240k	0.988	0.012	0	0.006	65453	0.00607287
1945-03-01	I2558_1240k	0.988	0.012	0	0.006	170188	0.00607287
2020-03-09	I2252_1240k	0.988	0.011	0	0.006	140958	0.00607287
2020-03-09	I2545_1240k	0.988	0.011	0.001	0.006	75172	0.00607287
2020-03-09	MP71	0.988	0.012	0	0.006	72997	0.00607287
2020-03-09	TOY4-5_1240k	0.988	0.011	0	0.006	220293	0.00607287
2020-03-09	UC8-8168	0.988	0.012	0	0.006	241302	0.00607287
AZ66	I0045_1240k	0.988	0.011	0	0.006	76924	0.00607287
AZ66	I1743_1240k	0.988	0.011	0.001	0.006	102130	0.00607287
AZ66	I2238_1240k	0.988	0.012	0	0.006	30909	0.00607287
AZ66	MP31A	0.988	0.011	0	0.006	36696	0.00607287
AZ66	MP42B	0.988	0.012	0	0.006	68576	0.00607287
AZ66	MP77A	0.988	0.011	0.001	0.006	23792	0.00607287
BJO243	MP4E	0.988	0.012	0	0.006	13698	0.00607287
BJO248	I0044_1240k	0.988	0.012	0	0.006	230344	0.00607287
BJO248	I0966_1240k	0.988	0.012	0	0.006	62284	0.00607287
BJO248	I0967_1240k	0.988	0.012	0	0.006	54929	0.00607287
BJO248	I1479_1240k	0.988	0.012	0	0.006	143255	0.00607287
BJO248	I2242_1240k	0.988	0.011	0.001	0.006	97838	0.00607287
BJO248	I2244_1240k	0.988	0.011	0	0.006	159956	0.00607287
BJO248	TOY4-5_1240k	0.988	0.012	0	0.006	151470	0.00607287
BJO249	BJO248	0.988	0.012	0	0.006	79674	0.00607287
BJO249	I0964_1240k	0.988	0.012	0	0.006	14765	0.00607287
BJO249	I0967_1240k	0.988	0.011	0	0.006	32614	0.00607287
BJO249	I2238_1240k	0.988	0.011	0	0.006	18589	0.00607287
BJO249	MP48B	0.988	0.012	0	0.006	33840	0.00607287
BJO249	MP9B	0.988	0.012	0	0.006	83709	0.00607287
CCA7-2	I0965_1240k	0.988	0.012	0	0.006	54593	0.00607287
CCA7-2	I2251_1240k	0.988	0.012	0	0.006	205374	0.00607287
CCA7-2	I2550_1240k	0.988	0.012	0	0.006	13967	0.00607287
CCA7-2	MP33	0.988	0.012	0	0.006	48575	0.00607287
CCA7-2	MP77A	0.988	0.012	0	0.006	29587	0.00607287
CUO18	I0968_1240k	0.988	0.012	0	0.006	12375	0.00607287
CUO18	I1396_1240k	0.988	0.012	0	0.006	11905	0.00607287
CUO18	I2237_1240k	0.988	0.012	0	0.006	60110	0.00607287
CUO18	MP84C	0.988	0.012	0	0.006	25715	0.00607287
CUO8	I0044_1240k	0.988	0.012	0	0.006	287489	0.00607287
CUO8	I0965_1240k	0.988	0.012	0	0.006	54807	0.00607287
CUO8	MP31A	0.988	0.012	0	0.006	46658	0.00607287
CUO8	MP45A	0.988	0.012	0	0.006	117246	0.00607287
CVN4	I2237_1240k	0.988	0.012	0	0.006	206965	0.00607287
I0042_1240k	I0967_1240k	0.988	0.011	0.001	0.006	121592	0.00607287
I0042_1240k	I0975_1240k	0.988	0.012	0	0.006	25334	0.00607287
I0042_1240k	I1743_1240k	0.988	0.01	0.001	0.006	219272	0.00607287
I0042_1240k	I2251_1240k	0.988	0.012	0	0.006	357818	0.00607287
I0044_1240k	I0324_1240k	0.988	0.012	0	0.006	25474	0.00607287
I0044_1240k	I1356_1240k	0.988	0.012	0	0.006	321085	0.00607287
I0044_1240k	I2549_1240k	0.988	0.012	0	0.006	247789	0.00607287
I0044_1240k	I2550_1240k	0.988	0.011	0	0.006	22586	0.00607287
I0044_1240k	I2558_1240k	0.988	0.011	0	0.006	163497	0.00607287
I0044_1240k	MP32	0.988	0.012	0	0.006	221534	0.00607287
I0044_1240k	MP45A	0.988	0.012	0	0.006	196730	0.00607287
I0045_1240k	I1400_1240k	0.988	0.012	0	0.006	12807	0.00607287
I0045_1240k	I2538_1240k	0.988	0.012	0	0.006	33821	0.00607287
I0045_1240k	I2560_1240k	0.988	0.012	0	0.006	111981	0.00607287
I0045_1240k	MP33	0.988	0.012	0	0.006	30632	0.00607287
I0045_1240k	MP42B	0.988	0.012	0	0.006	55226	0.00607287
I0045_1240k	MP71	0.988	0.011	0	0.006	39810	0.00607287
I0045_1240k	TOY4-5_1240k	0.988	0.012	0	0.006	109380	0.00607287
I0324_1240k	I2252_1240k	0.988	0.012	0	0.006	13232	0.00607287
I0964_1240k	I2264_1240k	0.988	0.011	0	0.006	43410	0.00607287
I0964_1240k	MP51	0.988	0.012	0	0.006	37806	0.00607287
I0965_1240k	I2250_1240k	0.988	0.012	0	0.006	31705	0.00607287
I0965_1240k	MP42B	0.988	0.012	0	0.006	34917	0.00607287
I0965_1240k	MP4B	0.988	0.012	0	0.006	44715	0.00607287
I0965_1240k	TOY4-5_1240k	0.988	0.012	0	0.006	65099	0.00607287
I0966_1240k	I2237_1240k	0.988	0.011	0	0.006	64581	0.00607287
I0966_1240k	I2545_1240k	0.988	0.012	0	0.006	31537	0.00607287
I0966_1240k	I2549_1240k	0.988	0.012	0	0.006	85458	0.00607287
I0966_1240k	MP42B	0.988	0.012	0	0.006	48749	0.00607287
I0966_1240k	MP4i	0.988	0.012	0	0.006	61425	0.00607287
I0966_1240k	MP77A	0.988	0.012	0	0.006	14320	0.00607287
I0967_1240k	MP107B	0.988	0.012	0	0.006	23232	0.00607287
I0967_1240k	MP51	0.988	0.012	0	0.006	90236	0.00607287
I0968_1240k	I2540_1240k	0.988	0.011	0	0.006	23804	0.00607287
I0968_1240k	MP23	0.988	0.012	0	0.006	20132	0.00607287
I0968_1240k	MP5A	0.988	0.012	0	0.006	30557	0.00607287
I0969_1240k	I8351_1240k	0.988	0.012	0	0.006	29960	0.00607287
I0969_1240k	MP45A	0.988	0.012	0	0.006	19577	0.00607287
I0971_1240k	I2251_1240k	0.988	0.012	0	0.006	10731	0.00607287
I0971_1240k	TOY1-1_1240k	0.988	0.012	0	0.006	10418	0.00607287
I0972_1240k	MP9B	0.988	0.012	0	0.006	17848	0.00607287
I0974_1240k	I1358_1240k	0.988	0.012	0	0.006	15184	0.00607287
I0974_1240k	I1744_1240k	0.988	0.012	0	0.006	19132	0.00607287
I0974_1240k	I2557_1240k	0.988	0.012	0	0.006	13056	0.00607287
I0974_1240k	MP45A	0.988	0.012	0	0.006	11517	0.00607287
I0974_1240k	TOY4-5_1240k	0.988	0.012	0	0.006	15041	0.00607287
I0975_1240k	I2242_1240k	0.988	0.012	0	0.006	11628	0.00607287
I0975_1240k	MP32	0.988	0.012	0	0.006	13939	0.00607287
I0976_1240k	I1479_1240k	0.988	0.012	0	0.006	61700	0.00607287
I0976_1240k	MP32	0.988	0.012	0	0.006	49211	0.00607287
I0976_1240k	MP42B	0.988	0.012	0	0.006	30950	0.00607287
I0977_1240k	I2237_1240k	0.988	0.012	0	0.006	16515	0.00607287
I0977_1240k	I2549_1240k	0.988	0.012	0	0.006	21557	0.00607287
I0977_1240k	MP4B	0.988	0.012	0	0.006	15605	0.00607287
I0978_1240k	I1396_1240k	0.988	0.012	0	0.006	13918	0.00607287
I0978_1240k	I1400_1240k	0.988	0.012	0	0.006	10202	0.00607287
I0978_1240k	I2262_1240k	0.988	0.012	0	0.006	18213	0.00607287
I0978_1240k	I2560_1240k	0.988	0.012	0	0.006	84541	0.00607287
I0978_1240k	MP32	0.988	0.012	0	0.006	66436	0.00607287
I0978_1240k	MP4D	0.988	0.012	0	0.006	35257	0.00607287
I1356_1240k	I2237_1240k	0.988	0.012	0	0.006	161582	0.00607287
I1356_1240k	I2539_1240k	0.988	0.012	0	0.006	25822	0.00607287
I1358_1240k	I2560_1240k	0.988	0.012	0	0.006	210220	0.00607287
I1358_1240k	MIS7_1240k	0.988	0.012	0	0.006	231164	0.00607287
I1396_1240k	I2242_1240k	0.988	0.012	0	0.006	22666	0.00607287
I1396_1240k	IO2_1240k	0.988	0.012	0	0.006	30711	0.00607287
I1400_1240k	I2252_1240k	0.988	0.012	0.001	0.006	17745	0.00607287
I1400_1240k	I2263_1240k	0.988	0.012	0	0.006	21433	0.00607287
I1400_1240k	I2264_1240k	0.988	0.012	0	0.006	28616	0.00607287
I1400_1240k	I2560_1240k	0.988	0.012	0	0.006	25785	0.00607287
I1400_1240k	MP9B	0.988	0.012	0	0.006	25254	0.00607287
I14009_1240k	I2262_1240k	0.988	0.011	0	0.006	17136	0.00607287
I14009_1240k	MIS3_1240k	0.988	0.012	0	0.006	92113	0.00607287
I14009_1240k	MIS5_1240k	0.988	0.012	0	0.006	61181	0.00607287
I14009_1240k	MP4B	0.988	0.012	0	0.006	50116	0.00607287
I14009_1240k	MP5A	0.988	0.012	0	0.006	73895	0.00607287
I1479_1240k	MP42A	0.988	0.012	0	0.006	80937	0.00607287
I1479_1240k	MP51	0.988	0.012	0	0.006	214829	0.00607287
I1479_1240k	MP84C	0.988	0.012	0	0.006	59294	0.00607287
I1743_1240k	I17497_1240k	0.988	0.012	0	0.006	47126	0.00607287
I1743_1240k	IO2_1240k	0.988	0.012	0	0.006	148638	0.00607287
I1743_1240k	MIS6_1240k	0.988	0.012	0	0.006	29129	0.00607287
I1743_1240k	MP84A	0.988	0.012	0	0.006	57664	0.00607287
I1744_1240k	I2251_1240k	0.988	0.012	0	0.006	299093	0.00607287
I1744_1240k	I2560_1240k	0.988	0.011	0.001	0.006	264655	0.00607287
I1744_1240k	I2563_1240k	0.988	0.012	0	0.006	17473	0.00607287
I1744_1240k	MP4D	0.988	0.012	0	0.006	106539	0.00607287
I17497_1240k	MP33	0.988	0.012	0	0.006	17772	0.00607287
I2236_1240k	I2538_1240k	0.988	0.012	0	0.006	28927	0.00607287
I2236_1240k	I2540_1240k	0.988	0.012	0	0.006	68841	0.00607287
I2236_1240k	MIS5_1240k	0.988	0.011	0.001	0.006	74665	0.00607287
I2236_1240k	MP107B	0.988	0.011	0	0.006	24109	0.00607287
I2236_1240k	MP48B	0.988	0.012	0	0.006	32446	0.00607287
I2237_1240k	I2250_1240k	0.988	0.011	0	0.006	69465	0.00607287
I2237_1240k	I2540_1240k	0.988	0.012	0	0.006	108433	0.00607287
I2237_1240k	I2545_1240k	0.988	0.012	0	0.006	48883	0.00607287
I2237_1240k	I2549_1240k	0.988	0.012	0	0.006	129110	0.00607287
I2237_1240k	I2560_1240k	0.988	0.012	0	0.006	147968	0.00607287
I2237_1240k	MP32	0.988	0.011	0.001	0.006	115044	0.00607287
I2237_1240k	MP45A	0.988	0.012	0	0.006	104544	0.00607287
I2237_1240k	MP4D	0.988	0.012	0	0.006	61908	0.00607287
I2237_1240k	MP51	0.988	0.012	0	0.006	146171	0.00607287
I2238_1240k	I2264_1240k	0.988	0.012	0	0.006	56339	0.00607287
I2238_1240k	I2558_1240k	0.988	0.012	0	0.006	29472	0.00607287
I2238_1240k	I2560_1240k	0.988	0.012	0	0.006	48470	0.00607287
I2238_1240k	IO2_1240k	0.988	0.012	0	0.006	46040	0.00607287
I2238_1240k	MIS5_1240k	0.988	0.012	0	0.006	38697	0.00607287
I2238_1240k	MP45A	0.988	0.012	0	0.006	34477	0.00607287
I2242_1240k	I2243_1240k	0.988	0.012	0	0.006	22316	0.00607287
I2242_1240k	I2251_1240k	0.988	0.011	0	0.006	161967	0.00607287
I2242_1240k	I2252_1240k	0.988	0.012	0	0.006	101898	0.00607287
I2242_1240k	MP33	0.988	0.012	0	0.006	38900	0.00607287
I2242_1240k	MP4D	0.988	0.012	0	0.006	59940	0.00607287
I2243_1240k	I2557_1240k	0.988	0.012	0	0.006	24887	0.00607287
I2243_1240k	I8351_1240k	0.988	0.012	0	0.006	33051	0.00607287
I2244_1240k	MP42B	0.988	0.011	0	0.006	110183	0.00607287
I2244_1240k	MP50A	0.988	0.012	0	0.006	40243	0.00607287
I2250_1240k	I2549_1240k	0.988	0.012	0	0.006	88699	0.00607287
I2250_1240k	I2558_1240k	0.988	0.012	0	0.006	59948	0.00607287
I2250_1240k	MP42B	0.988	0.012	0	0.006	50148	0.00607287
I2250_1240k	MP77A	0.988	0.012	0	0.006	15441	0.00607287
I2251_1240k	I2263_1240k	0.988	0.012	0	0.006	202626	0.00607287
I2251_1240k	MP23	0.988	0.012	0	0.006	155680	0.00607287
I2251_1240k	MP42A	0.988	0.012	0	0.006	92461	0.00607287
I2251_1240k	MP77A	0.988	0.012	0	0.006	36971	0.00607287
I2252_1240k	I2557_1240k	0.988	0.012	0	0.006	118593	0.00607287
I2252_1240k	I2558_1240k	0.988	0.012	0	0.006	90513	0.00607287
I2252_1240k	MP32	0.988	0.012	0	0.006	118465	0.00607287
I2252_1240k	MP45A	0.988	0.012	0	0.006	107716	0.00607287
I2252_1240k	MP71	0.988	0.011	0.001	0.006	54097	0.00607287
I2262_1240k	MP23	0.988	0.012	0	0.006	29441	0.00607287
I2262_1240k	MP48B	0.988	0.012	0	0.006	16634	0.00607287
I2262_1240k	MP71	0.988	0.012	0	0.006	16963	0.00607287
I2264_1240k	MP32	0.988	0.012	0	0.006	197247	0.00607287
I2538_1240k	MP45A	0.988	0.012	0	0.006	46850	0.00607287
I2540_1240k	MIS3_1240k	0.988	0.012	0	0.006	192833	0.00607287
I2540_1240k	MP9B	0.988	0.012	0	0.006	155673	0.00607287
I2540_1240k	TOY1-1_1240k	0.988	0.01	0.001	0.006	175610	0.00607287
I2545_1240k	IO2_1240k	0.988	0.011	0	0.006	69398	0.00607287
I2545_1240k	MP107B	0.988	0.012	0	0.006	18604	0.00607287
I2545_1240k	MP71	0.988	0.012	0	0.006	25757	0.00607287
I2545_1240k	TOY7a_1240k	0.988	0.011	0.001	0.006	88593	0.00607287
I2549_1240k	MP42B	0.988	0.012	0	0.006	94612	0.00607287
I2549_1240k	MP78A	0.988	0.012	0	0.006	16791	0.00607287
I2550_1240k	MIS3_1240k	0.988	0.012	0	0.006	20653	0.00607287
I2557_1240k	IO2_1240k	0.988	0.012	0	0.006	160338	0.00607287
I2557_1240k	MIS5_1240k	0.988	0.011	0	0.006	134479	0.00607287
I2557_1240k	MP42A	0.988	0.012	0	0.006	64077	0.00607287
I2557_1240k	MP4i	0.988	0.012	0	0.006	109260	0.00607287
I2557_1240k	MP78A	0.988	0.012	0	0.006	15128	0.00607287
I2560_1240k	MP23	0.988	0.012	0	0.006	137714	0.00607287
I2560_1240k	MP84C	0.988	0.012	0	0.006	60264	0.00607287
I2563_1240k	MP9B	0.988	0.012	0	0.006	14908	0.00607287
I8351_1240k	IO2_1240k	0.988	0.012	0	0.006	216844	0.00607287
I8351_1240k	TOY1-1_1240k	0.988	0.012	0	0.006	258216	0.00607287
ISA1	I0964_1240k	0.988	0.012	0	0.006	17934	0.00607287
ISA1	I1396_1240k	0.988	0.012	0	0.006	14033	0.00607287
ISA1	I2244_1240k	0.988	0.012	0	0.006	110384	0.00607287
ISA1	I2558_1240k	0.988	0.012	0	0.006	57939	0.00607287
ISA1	LGA30	0.988	0.011	0	0.006	155931	0.00607287
ISA1	MP33	0.988	0.012	0	0.006	28428	0.00607287
ISA1	MP48B	0.988	0.012	0	0.006	39632	0.00607287
ISA1	MP4D	0.988	0.012	0	0.006	40979	0.00607287
ISA1	MP84A	0.988	0.012	0	0.006	37879	0.00607287
LGA30	2020-03-09	0.988	0.012	0	0.006	344190	0.00607287
LGA30	BJO243	0.988	0.011	0	0.006	177722	0.00607287
LGA30	CCA7-2	0.988	0.012	0	0.006	288052	0.00607287
LGA30	CUO18	0.988	0.012	0	0.006	142518	0.00607287
LGA30	I0045_1240k	0.988	0.012	0	0.006	142770	0.00607287
LGA30	I1356_1240k	0.988	0.012	0	0.006	297693	0.00607287
LGA30	I2237_1240k	0.988	0.012	0	0.006	177358	0.00607287
LGA30	I2262_1240k	0.988	0.012	0	0.006	57536	0.00607287
LGA30	I2264_1240k	0.988	0.01	0.001	0.006	318469	0.00607287
LGA30	MP33	0.988	0.011	0	0.006	73846	0.00607287
LGA30	MP42B	0.988	0.012	0	0.006	127726	0.00607287
LGA30	MP61	0.988	0.012	0	0.006	271731	0.00607287
LGA30	TOY1-1_1240k	0.988	0.011	0	0.006	326032	0.00607287
MIS3_1240k	MP50A	0.988	0.012	0	0.006	47857	0.00607287
MIS5_1240k	MP32	0.988	0.012	0	0.006	136181	0.00607287
MIS6_1240k	MP45A	0.988	0.012	0	0.006	28088	0.00607287
MIS6_1240k	MP4i	0.988	0.012	0	0.006	25985	0.00607287
MIS6_1240k	MP71	0.988	0.011	0	0.006	14437	0.00607287
MIS7_1240k	MP42B	0.988	0.012	0	0.006	118267	0.00607287
MP107B	MP4i	0.988	0.012	0	0.006	36540	0.00607287
MP107B	MP51	0.988	0.012	0	0.006	57362	0.00607287
MP107B	MP71	0.988	0.012	0	0.006	20688	0.00607287
MP107B	MP84C	0.988	0.012	0	0.006	15617	0.00607287
MP107B	MP9B	0.988	0.011	0	0.006	56917	0.00607287
MP27	I0968_1240k	0.988	0.012	0	0.006	22601	0.00607287
MP27	I0978_1240k	0.988	0.012	0	0.006	59860	0.00607287
MP27	I1479_1240k	0.988	0.012	0	0.006	158733	0.00607287
MP27	I1743_1240k	0.988	0.012	0	0.006	113810	0.00607287
MP27	I2252_1240k	0.988	0.012	0	0.006	107192	0.00607287
MP27	MP50A	0.988	0.012	0	0.006	28889	0.00607287
MP3	I0964_1240k	0.988	0.012	0	0.006	45751	0.00607287
MP3	I0979_1240k	0.988	0.012	0	0.006	11610	0.00607287
MP3	TOY7a_1240k	0.988	0.011	0	0.006	338231	0.00607287
MP32	MP48B	0.988	0.012	0	0.006	59486	0.00607287
MP33	MP71	0.988	0.012	0	0.006	21770	0.00607287
MP42B	MP51	0.988	0.012	0	0.006	111203	0.00607287
MP42B	MP9B	0.988	0.012	0	0.006	109593	0.00607287
MP45A	MP5A	0.988	0.012	0	0.006	151500	0.00607287
MP45A	MP78A	0.988	0.012	0	0.006	13587	0.00607287
MP48B	MP84A	0.988	0.011	0	0.006	28192	0.00607287
MP4B	MP84C	0.988	0.011	0.001	0.006	39059	0.00607287
MP50A	MP71	0.988	0.011	0	0.006	14641	0.00607287
MP55	MP9B	0.988	0.012	0	0.006	18358	0.00607287
MP61	I2540_1240k	0.988	0.012	0	0.006	128057	0.00607287
MP61	MP55	0.988	0.012	0	0.006	13869	0.00607287
MP63	I0979_1240k	0.988	0.012	0	0.006	12295	0.00607287
MP63	I17497_1240k	0.988	0.012	0	0.006	83435	0.00607287
MP63	I2251_1240k	0.988	0.012	0	0.006	322464	0.00607287
MP63	I2264_1240k	0.988	0.012	0	0.006	332250	0.00607287
MP63	TOY4-5_1240k	0.988	0.012	0	0.006	282218	0.00607287
MP63	TOY7a_1240k	0.988	0.011	0	0.006	360257	0.00607287
MP77A	MP84A	0.988	0.011	0	0.006	11794	0.00607287
MP84C	MP9B	0.988	0.012	0	0.006	59500	0.00607287
PES1	Clovis	0.988	0.012	0	0.006	41494	0.00607287
PES1	CUO18	0.988	0.012	0	0.006	11435	0.00607287
PO124	I0978_1240k	0.988	0.012	0	0.006	43424	0.00607287
PO124	I1356_1240k	0.988	0.012	0	0.006	130304	0.00607287
PO124	I1396_1240k	0.988	0.012	0	0.006	15470	0.00607287
PO124	I1743_1240k	0.988	0.012	0	0.006	83604	0.00607287
T1S1	MP4B	0.988	0.012	0	0.006	72856	0.00607287
T1S1	MP84A	0.988	0.012	0	0.006	41014	0.00607287
T3S1	BJO243	0.988	0.012	0	0.006	26730	0.00607287
T3S1	I2263_1240k	0.988	0.012	0	0.006	36519	0.00607287
T4S1	I2243_1240k	0.988	0.012	0	0.006	35369	0.00607287
T4S1	ISA1	0.988	0.012	0	0.006	142872	0.00607287
TA6	I0972_1240k	0.988	0.012	0	0.006	27392	0.00607287
TE13	I1743_1240k	0.988	0.012	0	0.006	151396	0.00607287
TE13	I2262_1240k	0.988	0.012	0	0.006	46012	0.00607287
TOY1-1_1240k	MP77A	0.988	0.011	0.001	0.006	37432	0.00607287
TOY4-5_1240k	MP4E	0.988	0.012	0	0.006	23898	0.00607287
TOY4-5_1240k	MP53A	0.988	0.012	0	0.006	10497	0.00607287
TOY7a_1240k	MP42A	0.988	0.011	0	0.006	99520	0.00607287
TOY7a_1240k	MP55	0.988	0.011	0.001	0.006	21328	0.00607287
UC12-12	CVN4	0.988	0.012	0	0.006	431184	0.00607287
UC12-12	I0042_1240k	0.988	0.011	0	0.006	404242	0.00607287
UC12-12	I0966_1240k	0.988	0.012	0	0.006	105041	0.00607287
UC12-12	I0968_1240k	0.988	0.011	0	0.006	33545	0.00607287
UC12-12	I1396_1240k	0.988	0.012	0	0.006	32260	0.00607287
UC12-12	I2557_1240k	0.988	0.012	0	0.006	183727	0.00607287
UC12-12	I2560_1240k	0.988	0.012	0	0.006	239604	0.00607287
UC12-20	I0975_1240k	0.988	0.012	0	0.006	22558	0.00607287
UC12-20	I0976_1240k	0.988	0.012	0	0.006	75581	0.00607287
UC12-20	I2237_1240k	0.988	0.011	0.001	0.006	182384	0.00607287
UC12-20	I2560_1240k	0.988	0.011	0	0.006	274175	0.00607287
UC12-20	MP23	0.988	0.012	0	0.006	176784	0.00607287
UC12-20	MP31A	0.988	0.012	0	0.006	69817	0.00607287
UC12-20	UC8-8168	0.988	0.012	0	0.006	307390	0.00607287
UC12-24	I14009_1240k	0.988	0.012	0	0.006	81220	0.00607287
UC12-24	MP42B	0.988	0.012	0	0.006	113912	0.00607287
UC12-24	MP77A	0.988	0.011	0.001	0.006	39508	0.00607287
UC12-25	I0967_1240k	0.988	0.012	0	0.006	106662	0.00607287
UC12-25	I2563_1240k	0.988	0.012	0	0.006	16962	0.00607287
UC8-8168	I0976_1240k	0.988	0.012	0	0.006	53290	0.00607287
UC8-8168	I1356_1240k	0.988	0.012	0	0.006	213385	0.00607287
UC8-8168	I2252_1240k	0.988	0.012	0	0.006	128503	0.00607287
UC8-8168	MIS5_1240k	0.988	0.012	0	0.006	156244	0.00607287
UC8-8168	MP31A	0.988	0.012	0	0.006	48939	0.00607287
UC8-8168	UC12-24	0.988	0.012	0	0.006	266132	0.00607287
UC8-8173	I0324_1240k	0.988	0.012	0	0.006	24246	0.00607287
UC8-8173	I0974_1240k	0.988	0.012	0	0.006	19823	0.00607287
UC8-8173	UC8-8168	0.988	0.012	0	0.006	308215	0.00607287
USR1	I8351_1240k	0.988	0.012	0	0.006	333603	0.00607287
1945-03-01	2020-03-09	0.989	0.011	0	0.006	388903	0.00606673
1945-03-01	I0969_1240k	0.989	0.009	0.002	0.006	37705	0.00606673
1945-03-01	I0979_1240k	0.989	0.011	0	0.006	13192	0.00606673
1945-03-01	I2237_1240k	0.989	0.011	0	0.006	202000	0.00606673
1945-03-01	I2251_1240k	0.989	0.011	0	0.006	353302	0.00606673
1945-03-01	I2539_1240k	0.989	0.011	0	0.006	34776	0.00606673
1945-03-01	I2544_1240k	0.989	0.011	0	0.006	420494	0.00606673
2020-03-09	BJO248	0.989	0.011	0	0.006	192379	0.00606673
2020-03-09	I0966_1240k	0.989	0.011	0	0.006	92827	0.00606673
2020-03-09	I0967_1240k	0.989	0.011	0	0.006	81843	0.00606673
2020-03-09	I0977_1240k	0.989	0.011	0.001	0.006	23806	0.00606673
2020-03-09	I1479_1240k	0.989	0.011	0	0.006	211409	0.00606673
2020-03-09	I2238_1240k	0.989	0.011	0	0.006	45571	0.00606673
2020-03-09	I2243_1240k	0.989	0.011	0	0.006	29264	0.00606673
2020-03-09	IO1_1240k	0.989	0.01	0.001	0.006	18435	0.00606673
2020-03-09	MP27	0.989	0.011	0	0.006	191341	0.00606673
2020-03-09	MP84A	0.989	0.011	0	0.006	77002	0.00606673
2020-03-09	UC12-24	0.989	0.011	0	0.006	301045	0.00606673
AZ66	MP107B	0.989	0.011	0	0.006	36987	0.00606673
AZ66	MP61	0.989	0.01	0.001	0.006	147274	0.00606673
AZ66	MP71	0.989	0.011	0.001	0.006	50058	0.00606673
AZ66	MP78A	0.989	0.011	0	0.006	13908	0.00606673
BJO243	MP107B	0.989	0.01	0	0.006	28678	0.00606673
BJO248	I0975_1240k	0.989	0.011	0.001	0.006	11981	0.00606673
BJO248	I2237_1240k	0.989	0.011	0	0.006	96763	0.00606673
BJO248	I2238_1240k	0.989	0.011	0	0.006	31572	0.00606673
BJO249	I0969_1240k	0.989	0.011	0	0.006	10311	0.00606673
BJO252	BJO248	0.989	0.011	0	0.006	98814	0.00606673
BJO252	I0976_1240k	0.989	0.009	0.002	0.006	29075	0.00606673
BJO252	I2242_1240k	0.989	0.011	0	0.006	71893	0.00606673
CCA7-2	CUO8	0.989	0.011	0	0.006	200865	0.00606673
CCA7-2	I0042_1240k	0.989	0.011	0	0.006	308135	0.00606673
CCA7-2	I0964_1240k	0.989	0.011	0	0.006	30510	0.00606673
CCA7-2	I0978_1240k	0.989	0.011	0	0.006	65588	0.00606673
CCA7-2	I1358_1240k	0.989	0.011	0	0.006	176892	0.00606673
CCA7-2	MP107B	0.989	0.01	0.001	0.006	45198	0.00606673
CCA7-2	MP5A	0.989	0.011	0	0.006	159063	0.00606673
CUO18	I0966_1240k	0.989	0.011	0	0.006	39218	0.00606673
CUO18	I2238_1240k	0.989	0.011	0	0.006	19481	0.00606673
CUO18	TOY4-5_1240k	0.989	0.01	0.001	0.006	93441	0.00606673
CUO8	I0042_1240k	0.989	0.011	0	0.006	317701	0.00606673
CUO8	I0978_1240k	0.989	0.008	0.002	0.006	66027	0.00606673
CUO8	I2251_1240k	0.989	0.011	0	0.006	208641	0.00606673
CVN4	I0972_1240k	0.989	0.01	0.001	0.006	26952	0.00606673
CVN4	I2238_1240k	0.989	0.011	0	0.006	66674	0.00606673
CVN4	I2545_1240k	0.989	0.011	0	0.006	109729	0.00606673
CVN4	MP33	0.989	0.011	0	0.006	86220	0.00606673
I0042_1240k	I2539_1240k	0.989	0.011	0	0.006	34656	0.00606673
I0042_1240k	I2549_1240k	0.989	0.011	0	0.006	263610	0.00606673
I0042_1240k	I2560_1240k	0.989	0.011	0	0.006	310068	0.00606673
I0042_1240k	MP48B	0.989	0.011	0	0.006	118562	0.00606673
I0042_1240k	MP50A	0.989	0.011	0	0.006	55399	0.00606673
I0042_1240k	MP77A	0.989	0.011	0	0.006	49748	0.00606673
I0042_1240k	MP84A	0.989	0.011	0	0.006	112518	0.00606673
I0044_1240k	I0975_1240k	0.989	0.011	0	0.006	23650	0.00606673
I0044_1240k	I0976_1240k	0.989	0.011	0	0.006	80715	0.00606673
I0044_1240k	I0978_1240k	0.989	0.011	0	0.006	108539	0.00606673
I0044_1240k	I1358_1240k	0.989	0.011	0	0.006	284234	0.00606673
I0044_1240k	I2238_1240k	0.989	0.011	0	0.006	62757	0.00606673
I0044_1240k	I2262_1240k	0.989	0.011	0	0.006	62318	0.00606673
I0044_1240k	MP77A	0.989	0.011	0	0.006	46067	0.00606673
I0044_1240k	TOY4-5_1240k	0.989	0.011	0	0.006	293010	0.00606673
I0045_1240k	I2244_1240k	0.989	0.011	0	0.006	118454	0.00606673
I0045_1240k	I2264_1240k	0.989	0.011	0	0.006	131458	0.00606673
I0045_1240k	I2549_1240k	0.989	0.011	0	0.006	97204	0.00606673
I0324_1240k	I2557_1240k	0.989	0.011	0	0.006	14651	0.00606673
I0324_1240k	IO2_1240k	0.989	0.011	0	0.006	18233	0.00606673
I0324_1240k	MP32	0.989	0.011	0	0.006	14409	0.00606673
I0324_1240k	MP45A	0.989	0.011	0	0.006	13063	0.00606673
I0964_1240k	I1743_1240k	0.989	0.011	0	0.006	29116	0.00606673
I0964_1240k	I2237_1240k	0.989	0.011	0	0.006	25404	0.00606673
I0964_1240k	I2242_1240k	0.989	0.011	0	0.006	24505	0.00606673
I0964_1240k	I2251_1240k	0.989	0.01	0.001	0.006	42639	0.00606673
I0964_1240k	I2263_1240k	0.989	0.01	0	0.006	31954	0.00606673
I0965_1240k	I0968_1240k	0.989	0.011	0	0.006	11062	0.00606673
I0965_1240k	I0978_1240k	0.989	0.011	0	0.006	27440	0.00606673
I0965_1240k	I1358_1240k	0.989	0.011	0	0.006	65466	0.00606673
I0965_1240k	I17497_1240k	0.989	0.011	0	0.006	20700	0.00606673
I0965_1240k	I2252_1240k	0.989	0.011	0	0.006	47640	0.00606673
I0965_1240k	I2262_1240k	0.989	0.01	0.001	0.006	15276	0.00606673
I0965_1240k	MP42A	0.989	0.011	0	0.006	25691	0.00606673
I0965_1240k	MP51	0.989	0.011	0	0.006	69996	0.00606673
I0966_1240k	TOY1-1_1240k	0.989	0.011	0	0.006	106006	0.00606673
I0967_1240k	I0976_1240k	0.989	0.011	0	0.006	26822	0.00606673
I0967_1240k	MP5A	0.989	0.01	0.001	0.006	84749	0.00606673
I0968_1240k	I2264_1240k	0.989	0.011	0	0.006	37143	0.00606673
I0968_1240k	I2544_1240k	0.989	0.011	0	0.006	40388	0.00606673
I0968_1240k	TOY7a_1240k	0.989	0.011	0	0.006	37164	0.00606673
I0969_1240k	I2237_1240k	0.989	0.011	0	0.006	18569	0.00606673
I0969_1240k	I2264_1240k	0.989	0.011	0	0.006	31239	0.00606673
I0969_1240k	MP23	0.989	0.011	0	0.006	17016	0.00606673
I0971_1240k	I2264_1240k	0.989	0.011	0	0.006	10893	0.00606673
I0971_1240k	MIS3_1240k	0.989	0.01	0.001	0.006	11425	0.00606673
I0971_1240k	MIS7_1240k	0.989	0.011	0	0.006	10376	0.00606673
I0974_1240k	I1356_1240k	0.989	0.011	0	0.006	17803	0.00606673
I0974_1240k	I2544_1240k	0.989	0.011	0	0.006	20287	0.00606673
I0974_1240k	I2560_1240k	0.989	0.01	0	0.006	16330	0.00606673
I0974_1240k	MP4B	0.989	0.011	0	0.006	10217	0.00606673
I0978_1240k	I17497_1240k	0.989	0.011	0	0.006	24596	0.00606673
I0978_1240k	MP107B	0.989	0.01	0.001	0.006	21637	0.00606673
I1356_1240k	I2252_1240k	0.989	0.011	0	0.006	165342	0.00606673
I1358_1240k	I2549_1240k	0.989	0.011	0	0.006	180724	0.00606673
I1358_1240k	MIS5_1240k	0.989	0.011	0	0.006	164471	0.00606673
I1358_1240k	MP107B	0.989	0.01	0.001	0.006	53199	0.00606673
I1358_1240k	MP77A	0.989	0.011	0	0.006	31657	0.00606673
I1396_1240k	I2251_1240k	0.989	0.011	0.001	0.006	37078	0.00606673
I1396_1240k	MP4B	0.989	0.011	0	0.006	22136	0.00606673
I14009_1240k	I2238_1240k	0.989	0.011	0	0.006	17025	0.00606673
I14009_1240k	I2250_1240k	0.989	0.011	0	0.006	35598	0.00606673
I14009_1240k	I2545_1240k	0.989	0.011	0	0.006	24997	0.00606673
I14009_1240k	IO2_1240k	0.989	0.011	0	0.006	71868	0.00606673
I14009_1240k	MP33	0.989	0.011	0	0.006	21701	0.00606673
I14009_1240k	MP50A	0.989	0.011	0.001	0.006	14296	0.00606673
I1479_1240k	I2237_1240k	0.989	0.011	0	0.006	145965	0.00606673
I1479_1240k	I2250_1240k	0.989	0.011	0	0.006	100976	0.00606673
I1479_1240k	I2262_1240k	0.989	0.011	0	0.006	47207	0.00606673
I1479_1240k	I2539_1240k	0.989	0.011	0	0.006	23495	0.00606673
I1479_1240k	IO2_1240k	0.989	0.011	0	0.006	203132	0.00606673
I1479_1240k	MP4i	0.989	0.011	0	0.006	138347	0.00606673
I1479_1240k	MP84A	0.989	0.011	0	0.006	77194	0.00606673
I1743_1240k	I2243_1240k	0.989	0.011	0	0.006	23237	0.00606673
I1743_1240k	I2250_1240k	0.989	0.011	0	0.006	74388	0.00606673
I1743_1240k	I2252_1240k	0.989	0.011	0	0.006	111049	0.00606673
I1743_1240k	MP31A	0.989	0.011	0	0.006	36522	0.00606673
I1743_1240k	TOY1-1_1240k	0.989	0.011	0	0.006	173936	0.00606673
I1744_1240k	I2237_1240k	0.989	0.009	0.002	0.006	172813	0.00606673
I1744_1240k	MP48B	0.989	0.011	0	0.006	92549	0.00606673
I1744_1240k	MP4E	0.989	0.011	0	0.006	29061	0.00606673
I1744_1240k	MP50A	0.989	0.011	0	0.006	46977	0.00606673
I2236_1240k	I2263_1240k	0.989	0.011	0	0.006	78793	0.00606673
I2236_1240k	TOY1-1_1240k	0.989	0.011	0	0.006	100678	0.00606673
I2237_1240k	I2557_1240k	0.989	0.011	0	0.006	116422	0.00606673
I2237_1240k	MP4i	0.989	0.011	0	0.006	94930	0.00606673
I2237_1240k	MP50A	0.989	0.011	0	0.006	26784	0.00606673
I2238_1240k	MP42A	0.989	0.011	0	0.006	17972	0.00606673
I2242_1240k	I2540_1240k	0.989	0.01	0	0.006	106291	0.00606673
I2242_1240k	I2550_1240k	0.989	0.01	0.001	0.006	11507	0.00606673
I2242_1240k	I2557_1240k	0.989	0.011	0	0.006	113087	0.00606673
I2243_1240k	MP4B	0.989	0.011	0	0.006	20732	0.00606673
I2243_1240k	MP51	0.989	0.011	0	0.006	31482	0.00606673
I2243_1240k	TOY1-1_1240k	0.989	0.011	0	0.006	34271	0.00606673
I2244_1240k	TOY1-1_1240k	0.989	0.011	0	0.006	256191	0.00606673
I2250_1240k	I2557_1240k	0.989	0.011	0	0.006	80022	0.00606673
I2250_1240k	MP4i	0.989	0.01	0	0.006	66039	0.00606673
I2251_1240k	I2563_1240k	0.989	0.011	0	0.006	16703	0.00606673
I2252_1240k	MP107B	0.989	0.011	0	0.006	38845	0.00606673
I2252_1240k	MP23	0.989	0.011	0	0.006	93721	0.00606673
I2262_1240k	I2538_1240k	0.989	0.011	0	0.006	14583	0.00606673
I2263_1240k	I2549_1240k	0.989	0.011	0	0.006	157663	0.00606673
I2263_1240k	MP4D	0.989	0.01	0.001	0.006	75243	0.00606673
I2263_1240k	MP9B	0.989	0.011	0	0.006	177116	0.00606673
I2264_1240k	MP42B	0.989	0.011	0	0.006	124274	0.00606673
I2264_1240k	MP4B	0.989	0.011	0	0.006	163256	0.00606673
I2538_1240k	I2545_1240k	0.989	0.011	0	0.006	21727	0.00606673
I2538_1240k	I2557_1240k	0.989	0.011	0	0.006	52669	0.00606673
I2538_1240k	MP33	0.989	0.011	0	0.006	18114	0.00606673
I2538_1240k	MP84C	0.989	0.011	0	0.006	18007	0.00606673
I2538_1240k	MP9B	0.989	0.01	0.001	0.006	64921	0.00606673
I2538_1240k	TOY7a_1240k	0.989	0.011	0	0.006	77159	0.00606673
I2540_1240k	I2549_1240k	0.989	0.011	0	0.006	138657	0.00606673
I2540_1240k	I2550_1240k	0.989	0.011	0	0.006	12687	0.00606673
I2540_1240k	MP107B	0.989	0.01	0.001	0.006	40571	0.00606673
I2540_1240k	MP71	0.989	0.011	0	0.006	56164	0.00606673
I2540_1240k	MP84C	0.989	0.01	0.001	0.006	43789	0.00606673
I2544_1240k	MIS5_1240k	0.989	0.011	0	0.006	221379	0.00606673
I2545_1240k	MIS6_1240k	0.989	0.011	0	0.006	13386	0.00606673
I2549_1240k	MP48B	0.989	0.011	0	0.006	66495	0.00606673
I2549_1240k	MP84C	0.989	0.011	0	0.006	51758	0.00606673
I2550_1240k	MP23	0.989	0.011	0	0.006	10623	0.00606673
I2550_1240k	TOY1-1_1240k	0.989	0.011	0	0.006	18860	0.00606673
I2557_1240k	MIS6_1240k	0.989	0.011	0	0.006	31229	0.00606673
I2557_1240k	MP48B	0.989	0.01	0.001	0.006	59872	0.00606673
I2558_1240k	TOY1-1_1240k	0.989	0.011	0	0.006	138996	0.00606673
I2560_1240k	MIS3_1240k	0.989	0.009	0.001	0.006	265462	0.00606673
I2560_1240k	MP42B	0.989	0.011	0	0.006	108849	0.00606673
I2560_1240k	MP51	0.989	0.011	0	0.006	220134	0.00606673
I8351_1240k	MP51	0.989	0.009	0.001	0.006	240326	0.00606673
I8351_1240k	MP53A	0.989	0.01	0.001	0.006	11550	0.00606673
I8351_1240k	TOY4-5_1240k	0.989	0.011	0	0.006	220293	0.00606673
IO1_1240k	MP51	0.989	0.011	0	0.006	21441	0.00606673
IO2_1240k	MP31A	0.989	0.011	0	0.006	49338	0.00606673
IO2_1240k	MP4i	0.989	0.011	0	0.006	135589	0.00606673
ISA1	I0965_1240k	0.989	0.011	0	0.006	32255	0.00606673
ISA1	I0967_1240k	0.989	0.011	0	0.006	40645	0.00606673
ISA1	I0968_1240k	0.989	0.011	0	0.006	14567	0.00606673
ISA1	I1358_1240k	0.989	0.011	0	0.006	101489	0.00606673
ISA1	I2539_1240k	0.989	0.011	0	0.006	11443	0.00606673
ISA1	MP23	0.989	0.011	0	0.006	66791	0.00606673
ISA1	MP63	0.989	0.01	0	0.006	150290	0.00606673
LGA30	I0966_1240k	0.989	0.011	0	0.006	118691	0.00606673
LGA30	I0968_1240k	0.989	0.01	0	0.006	37432	0.00606673
LGA30	I0971_1240k	0.989	0.011	0	0.006	11747	0.00606673
LGA30	I2242_1240k	0.989	0.011	0	0.006	177249	0.00606673
LGA30	I2545_1240k	0.989	0.011	0	0.006	94241	0.00606673
LGA30	MP107B	0.989	0.011	0	0.006	68786	0.00606673
MIS3_1240k	MP107B	0.989	0.011	0	0.006	68417	0.00606673
MIS3_1240k	MP4D	0.989	0.011	0	0.006	108215	0.00606673
MIS5_1240k	MP107B	0.989	0.011	0	0.006	44991	0.00606673
MIS5_1240k	MP42A	0.989	0.011	0	0.006	65375	0.00606673
MIS5_1240k	MP4D	0.989	0.011	0	0.006	73165	0.00606673
MIS6_1240k	MP4B	0.989	0.011	0	0.006	25944	0.00606673
MP107B	MP32	0.989	0.011	0	0.006	44863	0.00606673
MP27	I0975_1240k	0.989	0.011	0	0.006	13096	0.00606673
MP27	I2549_1240k	0.989	0.01	0	0.006	136720	0.00606673
MP27	IO1_1240k	0.989	0.011	0	0.006	14412	0.00606673
MP27	MIS7_1240k	0.989	0.011	0	0.006	187098	0.00606673
MP27	MP107B	0.989	0.011	0	0.006	41177	0.00606673
MP27	MP48B	0.989	0.011	0	0.006	61369	0.00606673
MP3	I0965_1240k	0.989	0.011	0	0.006	83170	0.00606673
MP3	I0974_1240k	0.989	0.011	0	0.006	19133	0.00606673
MP3	MP31A	0.989	0.011	0	0.006	64957	0.00606673
MP3	MP42B	0.989	0.011	0	0.006	129930	0.00606673
MP31A	MP4D	0.989	0.011	0	0.006	20557	0.00606673
MP42B	MP5A	0.989	0.011	0	0.006	104399	0.00606673
MP48B	MP4D	0.989	0.011	0	0.006	31417	0.00606673
MP4D	MP4i	0.989	0.011	0	0.006	58738	0.00606673
MP4F	MP4i	0.989	0.011	0	0.006	12486	0.00606673
MP4i	MP84C	0.989	0.011	0	0.006	39128	0.00606673
MP50A	MP51	0.989	0.011	0	0.006	40563	0.00606673
MP50A	MP84A	0.989	0.009	0.001	0.006	14586	0.00606673
MP50A	MP84C	0.989	0.011	0	0.006	11157	0.00606673
MP51	MP55	0.989	0.011	0	0.006	18781	0.00606673
MP51	MP5A	0.989	0.011	0	0.006	211541	0.00606673
MP51	MP77A	0.989	0.011	0	0.006	32051	0.00606673
MP51	MP84C	0.989	0.011	0	0.006	59757	0.00606673
MP5A	MP71	0.989	0.01	0.001	0.006	75155	0.00606673
MP61	IO1_1240k	0.989	0.011	0	0.006	15476	0.00606673
[truncated: 3,896 more rows]
