# Supplementary material for: Family relations of Moche elite burials on the North Coast of Peru (~500 CE): Analyses of the Señora de Cao and relatives
Source: Proc Natl Acad Sci U S A. 2024 Dec 23;122(1):e2416321121. doi: 10.1073/pnas.2416321121 (PMC11725780; doi:10.1073/pnas.2416321121)
Supplement: Supplementary file 4 — Dataset S03 (XLSX) [file pnas.2416321121.sd03.xlsx]

## Sheet: A. Duplicate IRMS runs
Dataset S3 - A. Duplicate IRMS runs for light isotopes for Huaca Cao Viejo tooth enamel (averages used).
			d13C	d18O	Mean d13C	Mean d18O
Individual	UF BCL	Element	(‰, VPDB)	(‰, VPDB)	(‰, VPDB)	(‰, VPDB)
B1	4326	M3	-6.5335	-4.20683	-6.3875	-4.16083
			-6.2415	-4.11483
B1s	4328	M1	-6.5775	-4.32883	-6.6695	-4.40633
			-6.7615	-4.48383
B3s	4329	C	-11.4495	-6.22083	-11.394	-6.13883
			-11.3385	-6.05683
B4	4327	M2	-5.9455	-4.25583	-5.9135	-4.24833
			-5.8815	-4.24083

## Sheet: B. Descriptive Statistics
Dataset S3 - B. Descriptive statistics of tooth enamel isotopes for subsample of Huanchaquito-Las Llamas human remains
	d13Cen	d18Oen
	(‰, VPDB)	(‰, VPDB)	87Sr/86Sr	208Pb/204Pb	207Pb/204Pb	206Pb/204Pb
N	40	40	50	50	50	50
Mean	-5.90003	-5.52335	0.70836	38.7922	15.6544	18.9042
Std. Dev.	1.96205	1.4591	0.00340223	0.162958	0.0312945	0.253115
Range	-9.8 to -2.7	-8.8 to -2.1	0.7048 to 0.7261	38.285 to 39.217	15.576 to 15.729	18.503 to 19.972

## Sheet: C. Comparative Tooth Enamel Res
Dataset S3 - C. Tooth enamel isotope ratios for comparative individual human remains
					d13Cen	d18Oen
Site	Valley	Control #	Sample #	Tooth	(‰. VPDB)	(‰, VPDB)	87Sr/86Sr	208Pb/204Pb	207Pb/204Pb	206Pb/204Pb
	Casma	67-11-30/442	S80	ULM2	-5.54813	-8.73712	0.703992	38.9304	15.7059	19.0273
	Casma	67-11-30/445	S81	URM2	-3.17912	-6.37213	0.704922	38.7087	15.6433	18.7981
	Casma	67-11-30/448	S82	URM2	-7.26813	-7.39613	0.703137	38.8629	15.6695	18.9445
	Santa	91-20-30/57387	S83	URM1	-5.741	-6.55525	0.718462	38.6983	15.668	18.7637
Magdalena	Chicama	JQ-B-12A	S84	UPM?	-1.89713	-4.76313	0.725221	38.599	15.7005	18.7372
Magdalena	Chicama	JQ-B-11	S85	UPM?	-3.18013	-5.57812	0.733199	38.6488	15.6618	18.8049
Magdalena	Chicama	JQ-B-13	S86		-4.38912	-6.88413	0.764598	38.6638	15.6513	18.7942
Magdalena	Chicama	JQ-B-14	S87	UM?	-4.18113	-5.76613	0.764606	38.6772	15.6626	18.7947
Gramalote	Moche	227	S5A	LRM3	-12.8748	-4.1052	0.708533	38.6327	15.6308	18.7148
Gramalote	Moche	218	S21B	ULM2	-13.0208	-3.2622	0.708721	38.5829	15.6271	18.648
Huaca Prieta	Chicama	99.1/870A	S100B	ULM2	-12.4448	-4.6732	0.708817	38.5502	15.6519	18.7995
Huaca Prieta	Chicama	99.1/871A	S101B	LRM1	-12.7868	-3.6522	0.708715	38.5495	15.6229	18.6184
Huaca Prieta	Chicama	99.1/886A	S107B	LLM1	-13.1588	-3.8152	0.708687	38.4792	15.6175	18.5281
Huaca Prieta	Chicama	99.1/887A	S108B	URM2	-12.6448	-4.2882	0.708781	38.5716	15.6506	18.7361
C. Oreia VM150	Moche	E144	S142	M2	-6.1028	-5.5482	0.706095	38.6367	15.6595	18.7263
C. Oreia VM151	Moche	E533	S143	PM1	-7.3378	-5.9452	0.707913	38.6201	15.6545	18.7453
San Jose de Moro	Jequetepeque	M-V1923	S96A	I		-5.34	0.707782	38.851	15.6641	18.9997
San Jose de Moro	Jequetepeque	M-V1925	S97A	I		-4.89	0.707825	38.8699	15.6624	19.0173
							(±0.000011)	(±0.019)	(±0.0078)	(±0.0094)
1. data reported in AMS results from UC Irvine labs (AMS #235036 - 235040)
2. % C4 was determined using -26‰ as endpoint for 100% C3, -12‰ for 100% C4, and 9.7‰ D13Cap-diet spacing in the formula %C4 = (-26-(d13Cap - 9.7)/-16)*100 (adapted from Somerville et al., 2013)

## Sheet: D. Heavy Isotope Rations and Er
Dataset S3 - D. Results, including error, for heavy isotope ratios for Huaca Cao Viejo individuals sampled.
Ind.	Age (yrs)	Sex	Tooth	87Sr/86Sr	208Pb/204Pb	207Pb/204Pb	206Pb/204Pb	208Pb Voltage
B1	A (25-30)	M	M3	0.708818	38.7243	15.6553	18.8472	0.38584
				(±0.0000095)	(±0.012)	(±0.005)	(±0.0059)
B1s	SA (12-13)	M	M1	0.70697	38.7126	15.6323	18.8512	0.507229
				(±0.000014)	(±0.012)	(±0.0045)	(±0.0058)
B3	A (25-30)	F	M1 root	0.708822	38.8323	15.6616	18.961	1.93749
				(±0.000012)	(±0.0046)	(±0.0017)	(±0.0023)
B3s	SA (12-15)	F	C	0.709187	39.4112	15.7618	19.9112	1.06001
				(±0.000049)	(±0.0056)	(±0.0021)	(±0.0028)
B4	A (20-25)	M	M2	0.708778	38.8691	15.6736	18.992	0.308016
				(±0.000011)	(±0.019)	(±0.0078)	(±0.0094)

## Sheet: E. Tooth Enamel Concentrations
Dataset S3 - E. Tooth enamel trace elements and REE, including Maximum Threshold Concentration calculations (Kamenov et al., 2018)
			E16	E19	E09	E01	B1	B4	B1s	B3s	B3
			S65D	S40C	S34D	S26D	4326	4327	4328	4329	4331
			Las Llamas (subsample)				Huaca Cao
	Context / UF BCL #
